# Supplementary material for: PML-Regulated Mitochondrial Metabolism Enhances Chemosensitivity in Human Ovarian Cancers
Source: Cell Metab. 2019 Jan 8;29(1):156–173.e10. doi: 10.1016/j.cmet.2018.09.002 (PMC6331342; doi:10.1016/j.cmet.2018.09.002)
Supplement: Table S2. List of Metabolic Proteins Differentially Expressed in High- and Low-OXPHOS HGSOCs, Related to Figure 1 — List of proteins differentially expressed in high- and low-OXPHOS HGSOC, derived from Possemato et al. (2011) and analyzed in Figure 1. Proteins are named by uniprot and gene symbols. p values are calculated from Mann-Whitney test, adjusted p value is from Benjamini-Hochberg procedure to account for multiple comparison testing. Fold change: ratio between the mean of the high-OXPHOS tumors (N = 74) and the mean of low-OXPHOS (N = 53) tumors. [file mmc2.xlsx]

## Sheet: SUP Table 3 - OLD
															Gentric, Supplemental Table 3
	Uniprot symbol	Gene symbol	RawpValue	AdjpValue	Fold Change		Uniprot symbol	Gene symbol	RawpValue	AdjpValue	Fold Change		Uniprot symbol	Gene symbol	RawpValue	AdjpValue	Fold Change
	P25705	ATP5A1	7.62e-18	2.76e-15	2.47292		P06733	ENO1	0.000333	0.000996	1.56536		P48507	GCLM	0.0882	0.132	1.28978
	O75947	ATP5H	5.22e-15	9.44e-13	2.37343		P00338	LDHA	0.000346	0.00103	1.59619		P00167	CYB5A	0.09	0.134	-1.1828
	P13804	ETFA	9.59e-15	1.16e-12	2.32944		Q00796	SORD	0.000396	0.00117	1.52075		O43488	AKR7A2	0.0938	0.139	1.26922
	P48047	ATP5O	2.23e-14	2.02e-12	2.32972		O43865	AHCYL1	0.000404	0.00118	1.56426		Q8IZ83	ALDH16A1	0.0977	0.144	1.25858
	P10515	DLAT	3.82e-14	2.76e-12	2.29451		O95861	BPNT1	0.000412	0.00119	1.52864		P09467	FBP1	0.101	0.148	-1.25795
	P24752	ACAT1	2e-13	1.2e-11	2.24762		P04406	GAPDH	0.000436	0.00124	1.55334		Q8N0W3	FUK	0.103	0.151	1.05296
	P36542	ATP5C1	3.46e-13	1.79e-11	2.20349		Q9UJS0	SLC25A13	0.000436	0.00124	1.55344		P21589	NT5E	0.108	0.157	-1.2662
	Q13630	TSTA3	3.96e-13	1.79e-11	2.27942		Q9H3P7	ACBD3	0.000508	0.00144	1.57038		Q9NPH2	ISYNA1	0.108	0.157	1.20662
	P38117	ETFB	7.76e-13	3.12e-11	2.24139		O95865	DDAH2	0.000518	0.00145	-1.50441		P10768	ESD	0.11	0.159	-1.228
	P06576	ATP5B	9.27e-13	3.36e-11	2.22253		O60547	GMDS	0.000548	0.00153	1.52514		P55809	OXCT1	0.11	0.159	-1.15738
	P21796	VDAC1	1.71e-12	5.63e-11	2.15013		P49189	ALDH9A1	0.000569	0.00157	1.52267		Q15165	PON2	0.115	0.165	1.29512
	P24539	ATP5F1	2.03e-12	6.14e-11	2.22588		Q16795	NDUFA9	0.00058	0.00159	1.50789		O94760	DDAH1	0.116	0.166	1.25356
	P40939	HADHA	5.41e-12	1.51e-10	2.16301		Q13011	ECH1	0.000711	0.00192	1.53766		P31153	MAT2A	0.118	0.168	1.26573
	P99999	CYCS	8.21e-12	2.12e-10	2.18653		Q13232	NME3	0.000711	0.00192	1.54692		P52788	SMS	0.118	0.168	1.21413
	Q99714	HSD17B10	2.89e-11	6.98e-10	2.15451		O95470	SGPL1	0.000886	0.00237	1.46021		P18669	PGAM1	0.121	0.172	1.19533
	P56134	ATP5J2	5.02e-11	1.14e-09	2.13826		P15328	FOLR1	0.000918	0.00244	1.5863		P15313	ATP6V1B1	0.132	0.187	1.25429
	Q9NRF8	CTPS2	8.99e-11	1.91e-09	2.08413		P16435	POR	0.001	0.00266	1.56863		P15104	GLUL	0.135	0.189	1.20473
	Q96I99	SUCLG2	1.59e-10	3.2e-09	2.09609		P45880	VDAC2	0.00114	0.00297	1.51291		Q53GQ0	HSD17B12	0.143	0.2	1.14836
	P40926	MDH2	1.72e-10	3.27e-09	1.95661		Q01813	PFKP	0.00114	0.00297	1.50148		Q9NRN7	AASDHPPT	0.147	0.204	1.20336
	P07203	GPX1	2.31e-10	4.19e-09	2.04164		P35914	HMGCL	0.0012	0.0031	1.5049		Q9Y6K5	OAS3	0.147	0.204	1.20674
	P23786	CPT2	2.69e-10	4.63e-09	2.12565		P23526	AHCY	0.00122	0.00314	1.43339		P29728	OAS2	0.151	0.209	1.16398
	Q9UBQ7	GRHPR	4.33e-10	7.13e-09	2.04599		A1L0T0	ILVBL	0.00129	0.00328	1.50224		P08236	GUSB	0.157	0.216	1.18274
	Q14376	GALE	4.66e-10	7.33e-09	2.00438		P10253	GAA	0.00131	0.00332	-1.42497		P00352	ALDH1A1	0.162	0.223	-1.12364
	P50213	IDH3A	5.39e-10	8.13e-09	1.9728		P16615	ATP2A2	0.00133	0.00335	1.50838		Q96C23	GALM	0.168	0.229	1.14729
	P30048	PRDX3	9.57e-10	1.39e-08	1.96127		P51570	GALK1	0.00138	0.00345	1.53131		Q9H488	POFUT1	0.168	0.229	1.18922
	Q16718	NDUFA5	1.14e-09	1.59e-08	2.02821		P14927	UQCRB	0.00151	0.00371	1.47535		Q6YN16	HSDL2	0.17	0.23	1.1876
	P20674	COX5A	1.62e-09	2.18e-08	2.01757		P54886	ALDH18A1	0.00151	0.00371	1.41305		Q16762	TST	0.174	0.236	-1.14677
	O75964	ATP5L	2e-09	2.58e-08	2.04303		O75746	SLC25A12	0.00176	0.00431	1.47233		P27338	MAOB	0.178	0.239	1.16498
	P22307	SCP2	2.92e-09	3.64e-08	2.04608		P12268	IMPDH2	0.00179	0.00435	1.48807		P27169	PON1	0.181	0.242	-1.19957
	P55084	HADHB	3.83e-09	4.62e-08	2.04067		P00387	CYB5R3	0.00185	0.00447	-1.40475		P14324	FDPS	0.184	0.245	1.16658
	P05141	SLC25A5	5.02e-09	5.86e-08	2.08583		Q14739	LBR	0.00205	0.00492	-1.50469		Q2TAA2	IAH1	0.184	0.245	1.35545
	P51649	ALDH5A1	5.93e-09	6.71e-08	1.92408		P07741	APRT	0.00231	0.00546	1.48498		P09104	ENO2	0.186	0.246	-1.20066
	P09622	DLD	6.77e-09	7.43e-08	1.8959		P17174	GOT1	0.00231	0.00546	1.47749		O43252	PAPSS1	0.201	0.265	1.20609
	O96000	NDUFB10	1.39e-08	1.44e-07	1.94566		P09211	GSTP1	0.00239	0.00561	1.54979		P30837	ALDH1B1	0.206	0.271	1.185
	Q02218	OGDH	1.39e-08	1.44e-07	1.89416		P22570	FDXR	0.00243	0.00566	1.41751		P09601	HMOX1	0.211	0.277	1.09781
	P51970	NDUFA8	1.53e-08	1.54e-07	2.00136		P23634	ATP2B4	0.00255	0.00592	1.37896		P15559	NQO1	0.213	0.278	1.19575
	P35270	SPR	1.63e-08	1.6e-07	1.94372		Q8NFF5	FLAD1	0.00259	0.00594	1.41933		O00764	PDXK	0.216	0.282	1.14899
	P48735	IDH2	2.39e-08	2.28e-07	1.92154		Q8TBX8	PIP4K2C	0.00259	0.00594	1.48773		P53396	ACLY	0.222	0.288	-1.16313
	P31040	SDHA	2.47e-08	2.29e-07	1.95684		P16930	FAH	0.00264	0.006	1.38859		P04181	OAT	0.229	0.297	1.17811
	P53597	SUCLG1	3.83e-08	3.47e-07	1.93647		P50440	GATM	0.00286	0.00643	-1.37799		P19971	TYMP	0.233	0.3	1.15002
	Q16836	HADH	3.95e-08	3.49e-07	1.93109		Q16851	UGP2	0.00286	0.00643	1.48144		Q03518	TAP1	0.247	0.317	1.14939
	O75608	LYPLA1	4.21e-08	3.62e-07	1.8456		O75390	CS	0.00337	0.00752	1.45864		O95336	PGLS	0.261	0.332	1.13855
	P54819	AK2	4.76e-08	4.01e-07	1.90253		P19367	HK1	0.00377	0.00836	1.38044		P42765	ACAA2	0.261	0.332	1.21048
	P12532	CKMT1A	5.38e-08	4.43e-07	1.83558		Q16647	PTGIS	0.00383	0.00839	-1.39898		Q9HAT2	SIAE	0.261	0.332	-1.10471
	P12532	CKMT1B	5.38e-08	4.43e-07	1.83558		Q8IWA5	SLC44A2	0.00383	0.00839	1.44753		Q14697	GANAB	0.269	0.341	1.12639
	O14880	MGST3	6.08e-08	4.89e-07	1.82918		P36551	CPOX	0.00401	0.00875	1.47167		P40261	NNMT	0.274	0.345	1.10307
	Q15181	PPA1	7.3e-08	5.74e-07	1.89548		P28288	ABCD3	0.00427	0.00926	1.47618		P36959	GMPR	0.276	0.347	-1.12495
	P08574	CYC1	7.75e-08	5.97e-07	1.82863		P16152	CBR1	0.00434	0.0093	1.38369		Q9Y696	CLIC4	0.287	0.359	1.11905
	Q9Y277	VDAC3	1.18e-07	8.89e-07	1.88758		Q9HAB8	PPCS	0.00434	0.0093	1.32427		Q04760	GLO1	0.291	0.363	1.20109
	Q16698	DECR1	1.29e-07	9.52e-07	1.85341		Q14573	ITPR3	0.00441	0.00939	1.49306		P23368	ME2	0.3	0.373	1.13351
	O43837	IDH3B	1.49e-07	1.08e-06	1.93839		P00492	HPRT1	0.00477	0.01	1.47423		P07195	LDHB	0.305	0.378	-1.21161
	P08559	PDHA1	1.94e-07	1.38e-06	1.87448		P22234	PAICS	0.00477	0.01	1.30607		P08237	PFKM	0.307	0.379	-1.12154
	P47985	UQCRFS1	2.12e-07	1.48e-06	1.89927		P30046	DDT	0.00507	0.0106	1.47835		P48637	GSS	0.319	0.392	1.09869
	P49419	ALDH7A1	2.99e-07	2.05e-06	1.83632		P12235	SLC25A4	0.00557	0.0116	1.4355		P32119	PRDX2	0.323	0.397	1.1654
	Q96RQ3	MCCC1	3.36e-07	2.25e-06	1.86441		P04179	SOD2	0.00565	0.0116	1.43048		Q16555	DPYSL2	0.326	0.398	-1.13749
	Q9Y2Q3	GSTK1	3.55e-07	2.34e-06	1.81729		P38606	ATP6V1A	0.00565	0.0116	1.39828		P27708	CAD	0.33	0.403	-1.09479
	P11182	DBT	6.39e-07	4.13e-06	1.50815		P11216	PYGB	0.00574	0.0117	1.32926		P21266	GSTM3	0.333	0.404	1.11489
	P51553	IDH3G	6.57e-07	4.17e-06	1.75779		P53007	SLC25A1	0.00638	0.013	1.42744		P37837	TALDO1	0.358	0.433	1.12893
	P00966	ASS1	7.14e-07	4.46e-06	1.80937		P31939	ATIC	0.00658	0.0133	1.37832		Q96SQ9	CYP2S1	0.365	0.441	1.17448
	Q9UHQ9	CYB5R1	8.41e-07	5.16e-06	1.79513		Q16822	PCK2	0.00668	0.0134	1.36353		Q14914	PTGR1	0.368	0.443	-1.1639
	P49821	NDUFV1	8.88e-07	5.36e-06	1.82871		P30044	PRDX5	0.00678	0.0136	1.43531		P55263	ADK	0.373	0.447	1.09375
	P16278	GLB1	1.05e-06	6.2e-06	1.79332		Q9UKK9	NUDT5	0.00688	0.0137	1.40165		O00154	ACOT7	0.378	0.451	1.08999
	P78417	GSTO1	1.1e-06	6.34e-06	1.72903		P51648	ALDH3A2	0.00775	0.0153	1.38182		P53004	BLVRA	0.378	0.451	-1.11896
	Q02978	SLC25A11	1.1e-06	6.34e-06	1.80954		Q8NBX0	SCCPDH	0.0081	0.0159	1.3577		P04839	CYBB	0.386	0.459	1.16033
	P54709	ATP1B3	1.6e-06	9.07e-06	1.76159		P36543	ATP6V1E1	0.00822	0.0161	1.39482		P00918	CA2	0.389	0.459	1.13992
	P07686	HEXB	1.88e-06	1.05e-05	1.80018		Q9Y5P6	GMPPB	0.00911	0.0177	1.4136		Q9BUT1	BDH2	0.389	0.459	-1.13628
	Q96G03	PGM2	2.09e-06	1.14e-05	1.71964		Q6NUK1	SLC25A24	0.00993	0.0192	1.43971		P54687	BCAT1	0.397	0.467	1.14828
	P28331	NDUFS1	2.14e-06	1.16e-05	1.78456		P46926	GNPDA1	0.0104	0.02	1.22218		P50416	CPT1A	0.403	0.472	1.09381
	Q9NQR4	NIT2	2.2e-06	1.17e-05	1.81399		Q9NUJ1	ABHD10	0.0108	0.0207	1.31		P04066	FUCA1	0.411	0.478	1.09218
	P09110	ACAA1	3e-06	1.57e-05	1.73545		O95479	H6PD	0.0115	0.0217	1.36753		Q13162	PRDX4	0.411	0.478	1.10676
	P11177	PDHB	3.24e-06	1.68e-05	1.80063		P00568	AK1	0.0115	0.0217	1.37752		Q6P587	FAHD1	0.416	0.483	1.08181
	P05023	ATP1A1	3.33e-06	1.7e-05	1.71553		Q15126	PMVK	0.0116	0.0219	1.35023		P04040	CAT	0.433	0.501	1.03318
	P10606	COX5B	4.51e-06	2.27e-05	1.70177		Q15738	NSDHL	0.0147	0.0276	1.30817		Q8N118	CYP4X1	0.436	0.503	1.13868
	P51659	HSD17B4	4.62e-06	2.29e-05	1.70323		P09972	ALDOC	0.0149	0.0278	1.35751		Q9UHG3	PCYOX1	0.486	0.559	-1.13761
	P21912	SDHB	5.11e-06	2.5e-05	1.72167		P29401	TKT	0.0158	0.0293	1.26913		P33121	ACSL1	0.489	0.561	1.06939
	Q8NFV4	ABHD11	5.65e-06	2.73e-05	1.71378		P11766	ADH5	0.016	0.0295	1.31798		P21281	ATP6V1B2	0.502	0.573	1.10447
	P00558	PGK1	6.09e-06	2.86e-05	1.69579		Q9NVS9	PNPO	0.0162	0.0298	1.31363		P09543	CNP	0.505	0.575	1.1605
	P30041	PRDX6	6.09e-06	2.86e-05	1.72088		P52209	PGD	0.0176	0.0319	1.39882		P30520	ADSS	0.511	0.58	1.09353
	Q9HCC0	MCCC2	7.24e-06	3.36e-05	1.7274		Q9Y305	ACOT9	0.0176	0.0319	1.3536		Q14195	DPYSL3	0.517	0.585	1.0832
	Q9NZL9	MAT2B	8.59e-06	3.94e-05	1.65022		Q96N66	MBOAT7	0.0185	0.0335	1.34842		P49915	GMPS	0.53	0.596	1.11242
	P29218	IMPA1	9.02e-06	4.08e-05	1.73655		Q8NBQ5	HSD17B11	0.019	0.0343	1.34516		P52789	HK2	0.53	0.596	1.15452
	O75874	IDH1	1.12e-05	5.01e-05	1.66149		P05164	MPO	0.0193	0.0345	1.199		Q8NE71	ABCF1	0.572	0.641	-1.02956
	P23219	PTGS1	1.2e-05	5.32e-05	1.72187		Q08257	CRYZ	0.0198	0.0353	1.37658		P15121	AKR1B1	0.575	0.643	1.06269
	Q02252	ALDH6A1	1.39e-05	6.06e-05	1.63972		P05026	ATP1B1	0.0203	0.0361	1.3049		Q06210	GFPT1	0.585	0.648	1.12687
	O95436	SLC34A2	1.64e-05	7.07e-05	1.61964		P02787	TF	0.0209	0.0367	-1.38074		Q15274	QPRT	0.585	0.648	-1.11113
	P09960	LTA4H	1.89e-05	8.04e-05	1.6224		P36871	PGM1	0.0209	0.0367	1.32668		Q16790	CA9	0.585	0.648	1.05199
	Q9H2U2	PPA2	2.61e-05	0.000109941	1.6634		Q7L266	ASRGL1	0.0214	0.0374495	1.35634		Q15067	ACOX1	0.602	0.664562	1.05329
	P39656	DDOST	3.06e-05	0.000127521	1.65786		P05091	ALDH2	0.0226	0.039261	1.32377		Q9Y697	NFS1	0.606	0.66595	1.02103
	P07099	EPHX1	3.84e-05	0.000158027	1.61899		O94788	ALDH1A2	0.0229	0.0395827	1.33538		P00441	SOD1	0.609	0.66595	-1.01331
	P22033	MUT	3.93e-05	0.000159796	1.59243		Q13057	COASY	0.0244	0.0420164	1.35896		P11413	G6PD	0.609	0.66595	-1.02507
	P00390	GSR	4.3e-05	0.000172801	1.71755		P09417	QDPR	0.0253	0.0434537	1.33133		P00915	CA1	0.616	0.667349	-1.05808
	Q06830	PRDX1	4.8e-05	0.000190987	1.51768		O60701	UGDH	0.0257	0.0438037	1.35876		P04075	ALDOA	0.616	0.667349	1.08196
	P49748	ACADVL	5.36e-05	0.000210958	1.51414		Q13423	NNT	0.026	0.0441564	1.30743		P53985	SLC16A1	0.616	0.667349	1.06089
	O75489	NDUFS3	5.48e-05	0.000213329	1.6809		Q96CX2	KCTD12	0.0273	0.0462348	1.32037		Q9BWM7	SFXN3	0.636	0.687647	1.04918
	Q04446	GBE1	5.98e-05	0.000230397	1.61968		O43809	NUDT21	0.028	0.0471942	1.3027		P15291	B4GALT1	0.664	0.715704	1.09374
	Q96KP4	CNDP2	6.82e-05	0.000259784	1.57564		P11172	UMPS	0.0298	0.0497802	1.34803		P34897	SHMT2	0.693	0.7441	-1.11785
	P40925	MDH1	7.93e-05	0.000299006	1.59617		P61457	PCBD1	0.0298	0.0497802	1.3066		Q8IV08	PLD3	0.7	0.74958	1.04841
	Q13510	ASAH1	8.64e-05	0.000322402	1.54707		P13498	CYBA	0.035	0.0581559	1.30202		P06132	UROD	0.703	0.75121	1.02972
	P31937	HIBADH	9.21e-05	0.000340195	1.61105		P22695	UQCRC2	0.0355	0.0585984	1.27514		O43681	ASNA1	0.718	0.764386	1.01364
	O75306	NDUFS2	0.000102401	0.000374435	1.62584		Q8TC12	RDH11	0.0363205	0.0594933	1.31869		O15067	PFAS	0.72156	0.765996	-1.02709
	P13798	APEH	0.000106817	0.000386676	1.54366		Q9UIJ7	AK3	0.0363205	0.0594933	1.29228		Q92820	GGH	0.739795	0.783058	1.03166
	P36957	DLST	0.000109091	0.000390999	1.63597		Q9UJ70	NAGK	0.0367623	0.0599457	1.36427		P10620	MGST1	0.747131	0.786225	1.16549
	P22102	GART	0.000113776	0.000403794	1.58751		P21399	ACO1	0.0395093	0.0641362	1.33469		P49903	SEPHS1	0.747131	0.786225	-1.03626
	P00505	GOT2	0.000118649	0.000417	1.58981		O95299	NDUFA10	0.0404626	0.0653905	1.32009		Q8NF37	LPCAT1	0.758177	0.795536	-1.12559
	O60488	ACSL4	0.000123717	0.000430629	1.54705		Q9H0A0	NAT10	0.0414352	0.0666646	1.31269		P34896	SHMT1	0.772981	0.806395	1.04498
	Q9BTZ2	DHRS4	0.000137285	0.000473306	1.62619		P35573	AGL	0.0444716	0.0712332	1.27614		Q96S52	PIGS	0.772981	0.806395	1.05669
	P07954	FH	0.00014016	0.000478661	1.61038		P23434	GCSH	0.0471422	0.0751783	1.30607		O95394	PGM3	0.780414	0.81181	-1.00095
	P31930	UQCRC1	0.000161919	0.000547801	1.54392		O00299	CLIC1	0.0476921	0.0757216	1.31019		P36222	CHI3L1	0.787867	0.817215	1.00408
	P30084	ECHS1	0.000168692	0.000565431	1.59651		O14735	CDIPT	0.0499454	0.0786097	1.30734		P12277	CKB	0.802831	0.830357	1.08269
	P60174	TPI1	0.000194537	0.000646076	1.53069		O43175	PHGDH	0.0499454	0.0786097	-1.27824		P02730	SLC4A1	0.821637	0.847386	-1.03776
	P00367	GLUD1	0.000210916	0.000694107	1.53165		P11166	SLC2A1	0.0528859	0.0828775	-1.26466		P00973	OAS1	0.82541	0.848859	1.11005
	P80404	ABAT	0.000224035	0.000725822	1.53085		Q9P2R7	SUCLA2	0.0553405	0.0863503	1.1835		Q9BWD1	ACAT2	0.844337	0.865864	-1.03927
	P14550	AKR1A1	0.000228574	0.000725822	1.57101		Q9H9B4	SFXN1	0.0572427	0.0889349	1.21226		Q96DG6	CMBL	0.863354	0.882865	1.03583
	P17858	PFKL	0.000228574	0.000725822	1.5613		P33316	DUT	0.0585405	0.0901773	1.29289		P42330	AKR1C3	0.88245	0.89985	1.12332
	Q8NBN7	RDH13	0.000228574	0.000725822	1.55713		Q03154	ACY1	0.0585405	0.0901773	1.23526		Q9H845	ACAD9	0.893941	0.909007	-1.02796
	Q92506	HSD17B8	0.000233198	0.000734068	1.56233		P30038	ALDH4A1	0.0625803	0.0959917	1.27823		P19623	SRM	0.901613	0.914241	-1.11831
	Q00325	SLC25A3	0.00023791	0.000742443	1.59689		P34949	MPI	0.0705799	0.107806	1.33742		P49902	NT5C2	0.909296	0.919455	1.01149
	P43304	GPD2	0.000252581	0.000781491	1.55646		P00450	CP	0.0729005	0.110882	-1.24008		P51854	TKTL1	0.91314	0.920771	1.0954
	Q96NY7	CLIC6	0.000301801	0.000925865	1.52825		P08243	ASNS	0.0744817	0.112813	1.21996		Q96CM8	ACSF2	0.93239	0.93757	1.07782
	Q99798	ACO2	0.000307789	0.000936298	1.57599		O15382	BCAT2	0.0752827	0.113551	1.30641		P61626	LYZ	0.959403	0.96206	-1.03539
	P30043	BLVRB	0.000320096	0.000965622	1.49307		O60218	AKR1B10	0.0845622	0.127019	-1.05857		P13807	GYS1	0.963266	0.963266	1.0407

## Sheet: Supp TABLE 2
				Gentric, Supplemental Table 2
	Uniprot symbol	Gene symbol	RawpValue	AdjpValue	Fold Change	Classification
	P25705	ATP5A1	7.62e-18	2.76e-15	2.47292	Proton Transport
	O75947	ATP5H	5.22e-15	9.44e-13	2.37343	Proton Transport
	P13804	ETFA	9.59e-15	1.16e-12	2.32944	Fatty Acid
	P48047	ATP5O	2.23e-14	2.02e-12	2.32972	Proton Transport
	P10515	DLAT	3.82e-14	2.76e-12	2.29451	Glycolysis
	P24752	ACAT1	2e-13	1.2e-11	2.24762	Fatty Acid
	P36542	ATP5C1	3.46e-13	1.79e-11	2.20349	Proton Transport
	Q13630	TSTA3	3.96e-13	1.79e-11	2.27942	Sugar
	P38117	ETFB	7.76e-13	3.12e-11	2.24139	Fatty Acid
	P06576	ATP5B	9.27e-13	3.36e-11	2.22253	Proton Transport
	P21796	VDAC1	1.71e-12	5.63e-11	2.15013	Ion Transport
	P24539	ATP5F1	2.03e-12	6.14e-11	2.22588	Proton Transport
	P40939	HADHA	5.41e-12	1.51e-10	2.16301	Fatty Acid
	P99999	CYCS	8.21e-12	2.12e-10	2.18653	Complex III
	Q99714	HSD17B10	2.89e-11	6.98e-10	2.15451	Steroid
	P56134	ATP5J2	5.02e-11	1.14e-09	2.13826	Proton Transport
	Q9NRF8	CTPS2	8.99e-11	1.91e-09	2.08413	Pyrimidine
	Q96I99	SUCLG2	1.59e-10	3.2e-09	2.09609	Krebs
	P40926	MDH2	1.72e-10	3.27e-09	1.95661	Krebs
	P07203	GPX1	2.31e-10	4.19e-09	2.04164	Glutathione
	P23786	CPT2	2.69e-10	4.63e-09	2.12565	Fatty Acid
	Q9UBQ7	GRHPR	4.33e-10	7.13e-09	2.04599	Sugar
	Q14376	GALE	4.66e-10	7.33e-09	2.00438	Glycan
	P50213	IDH3A	5.39e-10	8.13e-09	1.9728	Krebs
	P30048	PRDX3	9.57e-10	1.39e-08	1.96127	Redox
	Q16718	NDUFA5	1.14e-09	1.59e-08	2.02821	Complex I
	P20674	COX5A	1.62e-09	2.18e-08	2.01757	Complex IV
	O75964	ATP5L	2e-09	2.58e-08	2.04303	Proton Transport
	P22307	SCP2	2.92e-09	3.64e-08	2.04608	Fatty Acid
	P55084	HADHB	3.83e-09	4.62e-08	2.04067	Fatty Acid
	P05141	SLC25A5	5.02e-09	5.86e-08	2.08583	Small Molecule Transport
	P51649	ALDH5A1	5.93e-09	6.71e-08	1.92408	Glutamate
	P09622	DLD	6.77e-09	7.43e-08	1.8959	Multipurpose
	O96000	NDUFB10	1.39e-08	1.44e-07	1.94566	Complex I
	Q02218	OGDH	1.39e-08	1.44e-07	1.89416	Krebs
	P51970	NDUFA8	1.53e-08	1.54e-07	2.00136	Complex I
	P35270	SPR	1.63e-08	1.6e-07	1.94372	BH4
	P48735	IDH2	2.39e-08	2.28e-07	1.92154	Krebs
	P31040	SDHA	2.47e-08	2.29e-07	1.95684	Complex II
	P53597	SUCLG1	3.83e-08	3.47e-07	1.93647	Krebs
	Q16836	HADH	3.95e-08	3.49e-07	1.93109	Fatty Acid
	O75608	LYPLA1	4.21e-08	3.62e-07	1.8456	Membrane Lipid
	P54819	AK2	4.76e-08	4.01e-07	1.90253	Purine
	P12532	CKMT1A	5.38e-08	4.43e-07	1.83558	NA
	P12532	CKMT1B	5.38e-08	4.43e-07	1.83558	Creatine
	O14880	MGST3	6.08e-08	4.89e-07	1.82918	Glutathione
	Q15181	PPA1	7.3e-08	5.74e-07	1.89548	Other
	P08574	CYC1	7.75e-08	5.97e-07	1.82863	Complex III
	Q9Y277	VDAC3	1.18e-07	8.89e-07	1.88758	Ion Transport
	Q16698	DECR1	1.29e-07	9.52e-07	1.85341	Fatty Acid
	O43837	IDH3B	1.49e-07	1.08e-06	1.93839	Krebs
	P08559	PDHA1	1.94e-07	1.38e-06	1.87448	Glycolysis
	P47985	UQCRFS1	2.12e-07	1.48e-06	1.89927	Complex III
	P49419	ALDH7A1	2.99e-07	2.05e-06	1.83632	Multipurpose
	Q96RQ3	MCCC1	3.36e-07	2.25e-06	1.86441	BCAAs
	Q9Y2Q3	GSTK1	3.55e-07	2.34e-06	1.81729	Glutathione
	P11182	DBT	6.39e-07	4.13e-06	1.50815	BCAAs
	P51553	IDH3G	6.57e-07	4.17e-06	1.75779	Krebs
	P00966	ASS1	7.14e-07	4.46e-06	1.80937	Urea
	Q9UHQ9	CYB5R1	8.41e-07	5.16e-06	1.79513	Redox
	P49821	NDUFV1	8.88e-07	5.36e-06	1.82871	Complex I
	P16278	GLB1	1.05e-06	6.2e-06	1.79332	Glycan Degradation
	P78417	GSTO1	1.1e-06	6.34e-06	1.72903	Glutathione
	Q02978	SLC25A11	1.1e-06	6.34e-06	1.80954	Small Molecule Transport
	P54709	ATP1B3	1.6e-06	9.07e-06	1.76159	Ion Transport
	P07686	HEXB	1.88e-06	1.05e-05	1.80018	Glycan Degradation
	Q96G03	PGM2	2.09e-06	1.14e-05	1.71964	Glycolysis
	P28331	NDUFS1	2.14e-06	1.16e-05	1.78456	Complex I
	Q9NQR4	NIT2	2.2e-06	1.17e-05	1.81399	Other
	P09110	ACAA1	3e-06	1.57e-05	1.73545	Fatty Acid
	P11177	PDHB	3.24e-06	1.68e-05	1.80063	Glycolysis
	P05023	ATP1A1	3.33e-06	1.7e-05	1.71553	Ion Transport
	P10606	COX5B	4.51e-06	2.27e-05	1.70177	Complex IV
	P51659	HSD17B4	4.62e-06	2.29e-05	1.70323	Steroid
	P21912	SDHB	5.11e-06	2.5e-05	1.72167	Complex II
	Q8NFV4	ABHD11	5.65e-06	2.73e-05	1.71378	Multipurpose
	P00558	PGK1	6.09e-06	2.86e-05	1.69579	Glycolysis
	P30041	PRDX6	6.09e-06	2.86e-05	1.72088	Redox
	Q9HCC0	MCCC2	7.24e-06	3.36e-05	1.7274	BCAAs
	Q9NZL9	MAT2B	8.59e-06	3.94e-05	1.65022	Methionine
	P29218	IMPA1	9.02e-06	4.08e-05	1.73655	Inositol Phosphate
	O75874	IDH1	1.12e-05	5.01e-05	1.66149	Krebs
	P23219	PTGS1	1.2e-05	5.32e-05	1.72187	Hormone
	Q02252	ALDH6A1	1.39e-05	6.06e-05	1.63972	Multipurpose
	O95436	SLC34A2	1.64e-05	7.07e-05	1.61964	Small Molecule Transport
	P09960	LTA4H	1.89e-05	8.04e-05	1.6224	Hormone
	Q9H2U2	PPA2	2.61e-05	0.000109941	1.6634	Other
	P39656	DDOST	3.06e-05	0.000127521	1.65786	Glycan
	P07099	EPHX1	3.84e-05	0.000158027	1.61899	Detox
	P22033	MUT	3.93e-05	0.000159796	1.59243	Propanoate
	P00390	GSR	4.3e-05	0.000172801	1.71755	Glutathione
	Q06830	PRDX1	4.8e-05	0.000190987	1.51768	Redox
	P49748	ACADVL	5.36e-05	0.000210958	1.51414	Fatty Acid
	O75489	NDUFS3	5.48e-05	0.000213329	1.6809	Complex I
	Q04446	GBE1	5.98e-05	0.000230397	1.61968	Carbohydrate Storage
	Q96KP4	CNDP2	6.82e-05	0.000259784	1.57564	Other
	P40925	MDH1	7.93e-05	0.000299006	1.59617	Krebs
	Q13510	ASAH1	8.64e-05	0.000322402	1.54707	Sphingosine
	P31937	HIBADH	9.21e-05	0.000340195	1.61105	BCAAs
	O75306	NDUFS2	0.000102401	0.000374435	1.62584	Complex I
	P13798	APEH	0.000106817	0.000386676	1.54366	Other
	P36957	DLST	0.000109091	0.000390999	1.63597	NA
	P22102	GART	0.000113776	0.000403794	1.58751	Purine
	P00505	GOT2	0.000118649	0.000417	1.58981	Multipurpose
	O60488	ACSL4	0.000123717	0.000430629	1.54705	Fatty Acid
	Q9BTZ2	DHRS4	0.000137285	0.000473306	1.62619	Redox
	P07954	FH	0.00014016	0.000478661	1.61038	Krebs
	P31930	UQCRC1	0.000161919	0.000547801	1.54392	Complex III
	P30084	ECHS1	0.000168692	0.000565431	1.59651	Fatty Acid
	P60174	TPI1	0.000194537	0.000646076	1.53069	Glycolysis
	P00367	GLUD1	0.000210916	0.000694107	1.53165	Glutamate
	P80404	ABAT	0.000224035	0.000725822	1.53085	Neurotransmitter
	P14550	AKR1A1	0.000228574	0.000725822	1.57101	Multipurpose
	P17858	PFKL	0.000228574	0.000725822	1.5613	Glycolysis
	Q8NBN7	RDH13	0.000228574	0.000725822	1.55713	Vitamin A
	Q92506	HSD17B8	0.000233198	0.000734068	1.56233	Steroid
	Q00325	SLC25A3	0.00023791	0.000742443	1.59689	Small Molecule Transport
	P43304	GPD2	0.000252581	0.000781491	1.55646	Membrane Lipid
	Q96NY7	CLIC6	0.000301801	0.000925865	1.52825	Ion Transport
	Q99798	ACO2	0.000307789	0.000936298	1.57599	Krebs
	P30043	BLVRB	0.000320096	0.000965622	1.49307	Porphyrin
	P06733	ENO1	0.000332858	0.000995824	1.56536	Glycolysis
	P00338	LDHA	0.000346092	0.00102693	1.59619	Anaerobic Glycolysis
	Q00796	SORD	0.000396353	0.0011665	1.52075	Sugar
	O43865	AHCYL1	0.000404061	0.0011796	1.56426	Cofactor
	O95861	BPNT1	0.000411909	0.00119289	1.52864	Nucleotide
	P04406	GAPDH	0.000436307	0.00124365	1.55334	Glycolysis
	Q9UJS0	SLC25A13	0.000436307	0.00124365	1.55344	Small Molecule Transport
	Q9H3P7	ACBD3	0.000508064	0.00143687	1.57038	Fatty Acid
	O95865	DDAH2	0.000517763	0.00145295	-1.50441	Reactive Oxygen
	O60547	GMDS	0.000547899	0.00152569	1.52514	Sugar
	P49189	ALDH9A1	0.000568882	0.00157202	1.52267	Multipurpose
	Q16795	NDUFA9	0.000579649	0.00158964	1.50789	Complex I
	Q13011	ECH1	0.000711171	0.00192122	1.53766	Fatty Acid
	Q13232	NME3	0.000711171	0.00192122	1.54692	Nucleotide
	O95470	SGPL1	0.000885654	0.00237486	1.46021	Sphingolipid
	P15328	FOLR1	0.000918301	0.0024443	1.5863	Small Molecule Transport
	P16435	POR	0.00100482	0.00265507	1.56863	Multipurpose
	P45880	VDAC2	0.00113855	0.00296515	1.51291	Ion Transport
	Q01813	PFKP	0.00113855	0.00296515	1.50148	Glycolysis
	P35914	HMGCL	0.00120071	0.0031047	1.5049	Multipurpose
	P23526	AHCY	0.00122211	0.00313763	1.43339	Cofactor
	A1L0T0	ILVBL	0.00128843	0.0032846	1.50224	Amino Acid
	P10253	GAA	0.00131126	0.00331942	-1.42497	Sugar
	P16615	ATP2A2	0.00133446	0.00335469	1.50838	Ion Transport
	P51570	GALK1	0.00138199	0.00345021	1.53131	Sugar
	P14927	UQCRB	0.00150766	0.00371275	1.47535	Complex III
	P54886	ALDH18A1	0.00150766	0.00371275	1.41305	Glutamate
	O75746	SLC25A12	0.00176051	0.0043061	1.47233	Small Molecule Transport
	P12268	IMPDH2	0.00179086	0.00435096	1.48807	Purine
	P00387	CYB5R3	0.00185302	0.00447196	-1.40475	Redox
	Q14739	LBR	0.00205148	0.00491811	-1.50469	Cholesterol
	P07741	APRT	0.00230734	0.0054592	1.48498	Purine
	P17174	GOT1	0.00230734	0.0054592	1.47749	Multipurpose
	P09211	GSTP1	0.00238559	0.0056077	1.54979	Glutathione
	P22570	FDXR	0.00242562	0.00566499	1.41751	Redox
	P23634	ATP2B4	0.00254938	0.00591587	1.37896	Ion Transport
	Q8NFF5	FLAD1	0.00259189	0.00593838	1.41933	Cofactor
	Q8TBX8	PIP4K2C	0.00259189	0.00593838	1.48773	Inositol Phosphate
	P16930	FAH	0.00263504	0.00599927	1.38859	Tyrosine
	P50440	GATM	0.00286073	0.0064322	-1.37799	Creatine
	Q16851	UGP2	0.00286073	0.0064322	1.48144	Carbohydrate Storage
	O75390	CS	0.00336539	0.00752019	1.45864	Krebs
	P19367	HK1	0.00376511	0.00836179	1.38044	Glycolysis
	Q16647	PTGIS	0.00382559	0.0083931	-1.39898	Hormone
	Q8IWA5	SLC44A2	0.00382559	0.0083931	1.44753	Small Molecule Transport
	P36551	CPOX	0.00401229	0.0087497	1.47167	Porphyrin
	P28288	ABCD3	0.004274	0.00926459	1.47618	ABC Transporter
	P16152	CBR1	0.00434178	0.00930014	1.38369	Multipurpose
	Q9HAB8	PPCS	0.00434178	0.00930014	1.32427	CoA
	Q14573	ITPR3	0.00441053	0.00939183	1.49306	Ion Transport
	P00492	HPRT1	0.00476916	0.0100374	1.47423	Purine
	P22234	PAICS	0.00476916	0.0100374	1.30607	Purine
	P30046	DDT	0.0050747	0.0106187	1.47835	Pigment
	P12235	SLC25A4	0.00556598	0.0115798	1.4355	Small Molecule Transport
	P04179	SOD2	0.00565188	0.0116249	1.43048	Detox
	P38606	ATP6V1A	0.00565188	0.0116249	1.39828	Proton Transport
	P11216	PYGB	0.00573897	0.0117373	1.32926	Sugar
	P53007	SLC25A1	0.00638292	0.012981	1.42744	Small Molecule Transport
	P31939	ATIC	0.00657839	0.0133038	1.37832	Purine
	Q16822	PCK2	0.00667812	0.0134304	1.36353	Carbohydrate Storage
	P30044	PRDX5	0.00677919	0.0135584	1.43531	Redox
	Q9UKK9	NUDT5	0.00688162	0.0136876	1.40165	Nucleotide
	P51648	ALDH3A2	0.00775204	0.0153346	1.38182	Multipurpose
	Q8NBX0	SCCPDH	0.00810287	0.0159415	1.3577	Amino Acid
	P36543	ATP6V1E1	0.00822291	0.0160902	1.39482	Proton Transport
	Q9Y5P6	GMPPB	0.00910832	0.017727	1.4136	Sugar
	Q6NUK1	SLC25A24	0.00993343	0.0192294	1.43971	Small Molecule Transport
	P46926	GNPDA1	0.0103702	0.0199682	1.22218	Aminosugar
	Q9NUJ1	ABHD10	0.0108239	0.0207315	1.31	Multipurpose
	O95479	H6PD	0.011456	0.0217125	1.36753	Sugar
	P00568	AK1	0.011456	0.0217125	1.37752	Purine
	Q15126	PMVK	0.0116191	0.0219068	1.35023	Mevalonate
	Q15738	NSDHL	0.0147202	0.02761	1.30817	Cholesterol
	P09972	ALDOC	0.0149234	0.0278467	1.35751	Glycolysis
	P29401	TKT	0.0157605	0.0292579	1.26913	Pentose Phosphate
	P11766	ADH5	0.0159761	0.0295068	1.31798	Multipurpose
	Q9NVS9	PNPO	0.0161942	0.0297579	1.31363	Vitamin B6
	P52209	PGD	0.0175585	0.0319405	1.39882	Pentose Phosphate
	Q9Y305	ACOT9	0.0175585	0.0319405	1.3536	CoA
	Q96N66	MBOAT7	0.0185226	0.0335259	1.34842	Membrane Lipid
	Q8NBQ5	HSD17B11	0.0190216	0.0342579	1.34516	Steroid
	P05164	MPO	0.0192755	0.0345432	1.199	Other
	Q08257	CRYZ	0.0197921	0.0352943	1.37658	Redox
	P05026	ATP1B1	0.0203206	0.0360592	1.3049	Ion Transport
	P02787	TF	0.0208614	0.0366593	-1.38074	Ion Transport
	P36871	PGM1	0.0208614	0.0366593	1.32668	Glycolysis
	Q7L266	ASRGL1	0.0214145	0.0374495	1.35634	Amino Acid
	P05091	ALDH2	0.0225588	0.039261	1.32377	Multipurpose
	O94788	ALDH1A2	0.022853	0.0395827	1.33538	Multipurpose
	Q13057	COASY	0.0243741	0.0420164	1.35896	CoA
	P09417	QDPR	0.025328	0.0434537	1.33133	BH4
	O60701	UGDH	0.025653	0.0438037	1.35876	Nucleotide Sugar
	Q13423	NNT	0.0259815	0.0441564	1.30743	NAD
	Q96CX2	KCTD12	0.0273322	0.0462348	1.32037	Ion Transport
	O43809	NUDT21	0.0280297	0.0471942	1.3027	Nucleotide
	P11172	UMPS	0.0298406	0.0497802	1.34803	Pyrimidine
	P61457	PCBD1	0.0298406	0.0497802	1.3066	Amino Acid
	P13498	CYBA	0.0350221	0.0581559	1.30202	Redox
	P22695	UQCRC2	0.0354504	0.0585984	1.27514	Complex III
	Q8TC12	RDH11	0.0363205	0.0594933	1.31869	Vitamin A
	Q9UIJ7	AK3	0.0363205	0.0594933	1.29228	Purine
	Q9UJ70	NAGK	0.0367623	0.0599457	1.36427	Aminosugar
	P21399	ACO1	0.0395093	0.0641362	1.33469	Krebs
	O95299	NDUFA10	0.0404626	0.0653905	1.32009	Complex I
	Q9H0A0	NAT10	0.0414352	0.0666646	1.31269	Multipurpose
	P35573	AGL	0.0444716	0.0712332	1.27614	Sugar
	P23434	GCSH	0.0471422	0.0751783	1.30607	Glycine
	O00299	CLIC1	0.0476921	0.0757216	1.31019	Ion Transport
	O14735	CDIPT	0.0499454	0.0786097	1.30734	Inositol Phosphate
	O43175	PHGDH	0.0499454	0.0786097	-1.27824	Serine
	P11166	SLC2A1	0.0528859	0.0828775	-1.26466	Small Molecule Transport
	Q9P2R7	SUCLA2	0.0553405	0.0863503	1.1835	Krebs
	Q9H9B4	SFXN1	0.0572427	0.0889349	1.21226	Small Molecule Transport
	P33316	DUT	0.0585405	0.0901773	1.29289	Pyrimidine
	Q03154	ACY1	0.0585405	0.0901773	1.23526	Amino Acid
	P30038	ALDH4A1	0.0625803	0.0959917	1.27823	Proline
	P34949	MPI	0.0705799	0.107806	1.33742	Sugar
	P00450	CP	0.0729005	0.110882	-1.24008	Redox
	P08243	ASNS	0.0744817	0.112813	1.21996	Amino Acid
	O15382	BCAT2	0.0752827	0.113551	1.30641	BCAAs
	O60218	AKR1B10	0.0845622	0.127019	-1.05857	Multipurpose
	P48507	GCLM	0.0881561	0.13187	1.28978	Glutathione
	P00167	CYB5A	0.0899984	0.134072	-1.1828	Redox
	O43488	AKR7A2	0.0937751	0.139125	1.26922	Multipurpose
	Q8IZ83	ALDH16A1	0.0976769	0.144323	1.25858	Multipurpose
	P09467	FBP1	0.100687	0.148165	-1.25795	Carbohydrate Storage
	Q8N0W3	FUK	0.102734	0.150566	1.05296	Sugar
	P21589	NT5E	0.107996	0.157006	-1.2662	Nucleotide
	Q9NPH2	ISYNA1	0.107996	0.157006	1.20662	Inositol Phosphate
	P10768	ESD	0.110159	0.158874	-1.228	Other
	P55809	OXCT1	0.110159	0.158874	-1.15738	Ketone Bodies
	Q15165	PON2	0.114587	0.164605	1.29512	Other
	O94760	DDAH1	0.115715	0.165569	1.25356	Reactive Oxygen
	P31153	MAT2A	0.117998	0.167511	1.26573	Methionine
	P52788	SMS	0.117998	0.167511	1.21413	Polyamine
	P18669	PGAM1	0.121488	0.171791	1.19533	Glycolysis
	P15313	ATP6V1B1	0.132439	0.186548	1.25429	Proton Transport
	P15104	GLUL	0.134972	0.18938	1.20473	Glutamate
	Q53GQ0	HSD17B12	0.142796	0.199584	1.14836	Steroid
	Q9NRN7	AASDHPPT	0.146836	0.203657	1.20336	Lysine
	Q9Y6K5	OAS3	0.146836	0.203657	1.20674	Signalling
	P29728	OAS2	0.150961	0.20858	1.16398	Signalling
	P08236	GUSB	0.156597	0.215545	1.18274	Glycan Degradation
	P00352	ALDH1A1	0.162391	0.222672	-1.12364	Multipurpose
	Q96C23	GALM	0.168343	0.229098	1.14729	Sugar
	Q9H488	POFUT1	0.168343	0.229098	1.18922	Glycan
	Q6YN16	HSDL2	0.169856	0.230292	1.1876	Steroid
	Q16762	TST	0.174456	0.235646	-1.14677	Sulfate
	P27338	MAOB	0.177574	0.238966	1.16498	Multipurpose
	P27169	PON1	0.180733	0.242316	-1.19957	Other
	P14324	FDPS	0.183933	0.244793	1.16658	Cholesterol
	Q2TAA2	IAH1	0.183933	0.244793	1.35545	Other
	P09104	ENO2	0.185548	0.246038	-1.20066	Glycolysis
	O43252	PAPSS1	0.200559	0.264972	1.20609	Sulfate
	P30837	ALDH1B1	0.205752	0.270845	1.185	Multipurpose
	P09601	HMOX1	0.211043	0.276802	1.09781	Porphyrin
	P15559	NQO1	0.212827	0.278136	1.19575	NAD
	O00764	PDXK	0.21643	0.281826	1.14899	Vitamin B6
	P53396	ACLY	0.221914	0.287932	-1.16313	Krebs
	P04181	OAT	0.22938	0.296555	1.17811	Glutamate
	P19971	TYMP	0.233178	0.300394	1.15002	Pyrimidine
	Q03518	TAP1	0.246821	0.316842	1.14939	Other Transport
	O95336	PGLS	0.26101	0.331528	1.13855	Pentose Phosphate
	P42765	ACAA2	0.26101	0.331528	1.21048	Fatty Acid
	Q9HAT2	SIAE	0.26101	0.331528	-1.10471	Sugar
	Q14697	GANAB	0.269364	0.340943	1.12639	Glycan
	P40261	NNMT	0.273609	0.345109	1.10307	NAD
	P36959	GMPR	0.275748	0.3466	-1.12495	Purine
	Q9Y696	CLIC4	0.286614	0.359012	1.11905	Ion Transport
	Q04760	GLO1	0.29104	0.363298	1.20109	Glyoxylate
	P23368	ME2	0.300028	0.373231	1.13351	Krebs
	P07195	LDHB	0.30459	0.377608	-1.21161	Anaerobic Glycolysis
	P08237	PFKM	0.306888	0.379159	-1.12154	Glycolysis
	P48637	GSS	0.318549	0.392227	1.09869	Glutathione
	P32119	PRDX2	0.323293	0.396719	1.1654	Redox
	Q16555	DPYSL2	0.325682	0.398301	-1.13749	Pyrimidine
	P27708	CAD	0.330495	0.402825	-1.09479	Pyrimidine
	P21266	GSTM3	0.332918	0.404417	1.11489	Glutathione
	P37837	TALDO1	0.357773	0.433156	1.12893	Pentose Phosphate
	Q96SQ9	CYP2S1	0.36545	0.440976	1.17448	Steroid
	Q14914	PTGR1	0.368031	0.442616	-1.1639	Hormone
	P55263	ADK	0.373228	0.447379	1.09375	Purine
	O00154	ACOT7	0.37847	0.450678	1.08999	CoA
	P53004	BLVRA	0.37847	0.450678	-1.11896	Porphyrin
	P04839	CYBB	0.386416	0.458631	1.16033	Redox
	P00918	CA2	0.389087	0.458793	1.13992	Multipurpose
	Q9BUT1	BDH2	0.389087	0.458793	-1.13628	Ketone Bodies
	P54687	BCAT1	0.397167	0.4668	1.14828	BCAAs
	P50416	CPT1A	0.402609	0.471665	1.09381	Fatty Acid
	P04066	FUCA1	0.410855	0.478229	1.09218	Glycan Degradation
	Q13162	PRDX4	0.410855	0.478229	1.10676	Redox
	Q6P587	FAHD1	0.416406	0.483138	1.08181	Tyrosine
	P04040	CAT	0.433324	0.50116	1.03318	Detox
	Q8N118	CYP4X1	0.436181	0.502859	1.13868	Fatty Acid
	Q9UHG3	PCYOX1	0.486379	0.558949	-1.13761	Cysteine
	P33121	ACSL1	0.489425	0.56067	1.06939	Fatty Acid
	P21281	ATP6V1B2	0.501711	0.572932	1.10447	Proton Transport
	P09543	CNP	0.504808	0.574656	1.1605	Signalling
	P30520	ADSS	0.511031	0.579916	1.09353	Purine
	Q14195	DPYSL3	0.517294	0.585189	1.0832	Pyrimidine
	P49915	GMPS	0.529937	0.595768	1.11242	Purine
	P52789	HK2	0.529937	0.595768	1.15452	Glycolysis
	Q8NE71	ABCF1	0.572076	0.64115	-1.02956	ABC Transporter
	P15121	AKR1B1	0.575381	0.642864	1.06269	Multipurpose
	Q06210	GFPT1	0.585352	0.648004	1.12687	Aminosugar
	Q15274	QPRT	0.585352	0.648004	-1.11113	NAD
	Q16790	CA9	0.585352	0.648004	1.05199	Multipurpose
	Q15067	ACOX1	0.602144	0.664562	1.05329	Fatty Acid
	Q9Y697	NFS1	0.605528	0.66595	1.02103	Cysteine
	P00441	SOD1	0.608921	0.66595	-1.01331	Detox
	P11413	G6PD	0.608921	0.66595	-1.02507	Pentose Phosphate
	P00915	CA1	0.615731	0.667349	-1.05808	Multipurpose
	P04075	ALDOA	0.615731	0.667349	1.08196	Glycolysis
	P53985	SLC16A1	0.615731	0.667349	1.06089	Small Molecule Transport
	Q9BWM7	SFXN3	0.636358	0.687647	1.04918	Small Molecule Transport
	P15291	B4GALT1	0.664299	0.715704	1.09374	Glycan
	P34897	SHMT2	0.692712	0.7441	-1.11785	Folate
	Q8IV08	PLD3	0.699885	0.74958	1.04841	Membrane Lipid
	P06132	UROD	0.703481	0.75121	1.02972	Porphyrin
	O43681	ASNA1	0.717932	0.764386	1.01364	Small Molecule Transport
	O15067	PFAS	0.72156	0.765996	-1.02709	Purine
	Q92820	GGH	0.739795	0.783058	1.03166	Multipurpose
	P10620	MGST1	0.747131	0.786225	1.16549	Glutathione
	P49903	SEPHS1	0.747131	0.786225	-1.03626	Amino Acid
	Q8NF37	LPCAT1	0.758177	0.795536	-1.12559	Membrane Lipid
	P34896	SHMT1	0.772981	0.806395	1.04498	Folate
	Q96S52	PIGS	0.772981	0.806395	1.05669	Glycan Anchor
	O95394	PGM3	0.780414	0.81181	-1.00095	Aminosugar
	P36222	CHI3L1	0.787867	0.817215	1.00408	Aminosugar
	P12277	CKB	0.802831	0.830357	1.08269	Creatine
	P02730	SLC4A1	0.821637	0.847386	-1.03776	Small Molecule Transport
	P00973	OAS1	0.82541	0.848859	1.11005	Signalling
	Q9BWD1	ACAT2	0.844337	0.865864	-1.03927	Fatty Acid
	Q96DG6	CMBL	0.863354	0.882865	1.03583	Other
	P42330	AKR1C3	0.88245	0.89985	1.12332	Multipurpose
	Q9H845	ACAD9	0.893941	0.909007	-1.02796	Fatty Acid
	P19623	SRM	0.901613	0.914241	-1.11831	Polyamine
	P49902	NT5C2	0.909296	0.919455	1.01149	Nucleotide
	P51854	TKTL1	0.91314	0.920771	1.0954	Pentose Phosphate
	Q96CM8	ACSF2	0.93239	0.93757	1.07782	Fatty Acid
	P61626	LYZ	0.959403	0.96206	-1.03539	Glycan Degradation
	P13807	GYS1	0.963266	0.963266	1.0407	Carbohydrate Storage
