# Supplementary material for: PML-Regulated Mitochondrial Metabolism Enhances Chemosensitivity in Human Ovarian Cancers
Source: Cell Metab. 2019 Jan 8;29(1):156–173.e10. doi: 10.1016/j.cmet.2018.09.002 (PMC6331342; doi:10.1016/j.cmet.2018.09.002)
Supplement: Table S4. List of All Detected Proteins Detected in High- and Low-OXPHOS HGSOCs from the Curie Cohort, Related to Figure 1 [file mmc3.xlsx]

## Sheet: README
Curie1_normalized_filter_Log2	Proteomic data from Curie cohort, first batch. Data are normalized, filtered and Log-transformed
Curie2_normalized_filter_Log2	Proteomic data from Curie cohort, second batch. Data are normalized, filtered and Log-transformed
Curie1_2_1728_proteins	Merge of the 2 batches and standardization of the data
Meta	Meta file with sampleID, Batch and OXPHOS status

## Sheet: Patient OXPHOS identity
sampleID	batch	OXPHOS
P1	curie1	Low oxphos
P2	curie1	Low oxphos
P3	curie1	High oxphos
P4	curie1	High oxphos
P5	curie1	High oxphos
P6	curie1	High oxphos
P7	curie1	Low oxphos
P8	curie1	High oxphos
P9	curie1	High oxphos
P10	curie1	Low oxphos
P11	curie1	High oxphos
P12	curie1	High oxphos
P13	curie1	Low oxphos
P14	curie1	Low oxphos
P15	curie1	High oxphos
P16	curie1	High oxphos
P17	curie1	High oxphos
P18	curie1	High oxphos
P19	curie1	Low oxphos
P20	curie1	Low oxphos
P21	curie1	High oxphos
P22	curie1	High oxphos
P23	curie1	High oxphos
P24	curie1	Low oxphos
P25	curie1	High oxphos
P26	curie1	Low oxphos
P27	curie1	High oxphos
P28	curie1	High oxphos
P29	curie1	High oxphos
P30	curie1	High oxphos
P31	curie1	High oxphos
P32	curie1	High oxphos
P33	curie1	High oxphos
P34	curie1	High oxphos
P35	curie1	High oxphos
P36	curie1	High oxphos
P37	curie1	High oxphos
P38	curie1	Low oxphos
P39	curie1	High oxphos
P40	curie1	High oxphos
P41	curie1	Low oxphos
P42	curie1	High oxphos
P43	curie1	Low oxphos
P44	curie1	Low oxphos
P45	curie1	Low oxphos
P46	curie1	Low oxphos
P47	curie1	High oxphos
P48	curie1	Low oxphos
P49	curie1	Low oxphos
P50	curie1	Low oxphos
P51	curie1	Low oxphos
P52	curie1	Low oxphos
P53	curie1	Low oxphos
P54	curie1	Low oxphos
P55	curie1	High oxphos
P56	curie1	Low oxphos
P57	curie1	High oxphos
P58	curie1	High oxphos
P59	curie1	High oxphos
P60	curie1	High oxphos
P61	curie2	High oxphos
P62	curie2	High oxphos
P63	curie2	Low oxphos
P64	curie2	Low oxphos
P65	curie2	High oxphos
P66	curie2	Low oxphos
P67	curie2	High oxphos
P68	curie2	High oxphos
P69	curie2	Low oxphos
P70	curie2	High oxphos
P71	curie2	Low oxphos
P72	curie2	High oxphos
P73	curie2	High oxphos
P74	curie2	Low oxphos
P75	curie2	High oxphos
P76	curie2	High oxphos
P77	curie2	High oxphos
P78	curie2	High oxphos
P79	curie2	Low oxphos
P80	curie2	Low oxphos
P81	curie2	Low oxphos
P82	curie2	High oxphos
P83	curie2	High oxphos
P84	curie2	Low oxphos
P85	curie2	Low oxphos
P86	curie2	High oxphos
P87	curie2	Low oxphos
P88	curie2	Low oxphos
P89	curie2	High oxphos
P90	curie2	High oxphos
P91	curie2	Low oxphos
P92	curie2	High oxphos
P93	curie2	Low oxphos
P94	curie2	High oxphos
P95	curie2	Low oxphos
P96	curie2	Low oxphos
P97	curie2	High oxphos
P98	curie2	Low oxphos
P99	curie2	Low oxphos
P100	curie2	Low oxphos
P101	curie2	Low oxphos
P102	curie2	Low oxphos
P103	curie2	High oxphos
P104	curie2	Low oxphos
P105	curie2	Low oxphos
P106	curie2	High oxphos
P107	curie2	High oxphos
P108	curie2	Low oxphos
P109	curie2	High oxphos
P110	curie2	High oxphos
P111	curie2	High oxphos
P112	curie2	High oxphos
P113	curie2	Low oxphos
P114	curie2	High oxphos
P115	curie2	High oxphos
P116	curie2	High oxphos
P117	curie2	High oxphos
P118	curie2	High oxphos
P119	curie2	High oxphos
P120	curie2	Low oxphos
P121	curie2	Low oxphos
P122	curie2	High oxphos
P123	curie2	High oxphos
P124	curie2	High oxphos
P125	curie2	High oxphos
P126	curie2	Low oxphos
P127	curie2	High oxphos

## Sheet: Curie1_normalized_filter_Log2
sampleID	Q12846	P01903	P54819	P04083	O95831	P23786	P08574	Q8N2F6	P50895	O14949	P31930	P31040	O75746	Q9UKA9	Q9Y2Q3	P61769	Q96RQ9	P21912	P31937	P00966	P23219	O75323	P99999	Q13509	P25325	P54652	Q16666	P47985	O75380	Q14739	P53597	Q9NX46	P05107	Q6P1X6	P13987	P17980	O00182	Q9NX14	P35580	O15357	Q9NPJ3	P04075	Q9P0V9	P46940	P22307	P55265	Q99829	P50502	P22033
P1	16.9417	19.7549	20.2802	23.0799	19.7301	16.1429	19.4932	15.4675	20.2339	15.1186	20.9083	20.9528	17.9564	15.2011	20.61	19.7245	19.5802	18.3189	18.4499	20.9078	19.4452	18.3926	17.7824	18.2733	16.3656	17.5953	16.7859	18.9161	13.5688	18.5789	19.3991	17.0823	14.4956	14.0665	16.8728	18.388	19.3588	17.5797	20.3649	12.9787	16.2968	25.0907	16.4833	24.0311	18.1853	19.7308	19.6111	18.94	15.5196
P2	15.021	22.2675	21.2935	22.6802	20.3104	17.455	18.2634	16.5431	21.1034	13.1737	19.4201	20.4875	15.6008	15.4607	19.81	20.6736	18.8402	18.249	18.3879	21.76	18.8022	18.9418	17.1046	16.954	17.1859	16.8824	18.6331	19.3018	12.9825	19.0393	20.5423	17.1683	16.6353	13.722	17.2001	17.6423	17.2963	18.7375	20.0966	10.3138	16.3878	24.4787	18.1582	24.3268	17.4832	19.7528	20.2869	19.349	16.4295
P3	17.6054	19.585	21.1273	23.6371	21.2346	17.8979	19.2283	16.7344	20.4238	17.6033	20.5602	21.6888	16.212	16.2453	20.6179	20.8895	16.8186	19.26	17.6739	20.343	20.4931	19.5297	19.3888	18.4953	16.9082	18.1579	20.151	19.5479	15.1659	18.3356	20.6012	18.2156	11.6463	13.2977	17.7322	19.6144	18.3033	17.0761	19.7471	11.7301	16.945	24.0079	17.5764	22.5979	20.1286	19.8536	20.0987	19.0649	16.8669
P4	16.2659	20.945	21.1776	24.3098	20.7043	17.9103	19.7623	17.1146	21.3825	16.0857	20.3144	21.1078	18.0495	18.2558	21.0602	20.2302	18.4739	18.9061	17.6727	22.3704	19.5287	19.8851	18.8113	20.888	18.0806	19.7423	20.3459	18.6608	15.3722	18.3105	20.1758	17.8434	15.2851	18.3493	17.5432	19.2176	18.9436	18.4346	20.9612	12.7648	16.6391	24.1677	16.8603	22.5738	17.9891	20.0292	21.2561	19.2013	16.6832
P5	15.5416	22.0374	21.1833	23.4995	21.7773	18.7572	19.1535	17.4649	21.577	15.302	19.8897	21.5069	18.5108	12.3902	21.4152	20.5275	19.2539	18.7819	18.0633	20.3834	19.4117	20.169	18.2427	18.191	16.9808	17.065	19.9153	18.8399	14.1162	19.2151	19.9635	18.2094	17.13	15.8313	17.4406	18.7724	18.1831	17.2277	20.5197	0	17.6863	23.539	15.8505	24.0221	18.4148	19.4025	20.7389	19.2834	17.1017
P6	15.9781	20.3882	20.5449	23.3732	21.3105	16.777	18.4376	17.0898	21.651	16.3702	19.9162	21.1994	18.0181	18.5034	20.5549	20.2924	19.0172	18.796	17.8696	21.1497	20.6586	19.7652	18.7146	19.1333	17.9963	18.7548	19.9331	18.8099	15.3164	18.9793	19.9884	17.1078	13.5868	17.5311	17.4387	18.9516	19.613	17.6981	20.8616	11.1938	17.4401	23.7925	17.2324	22.7415	18.5881	19.7671	21.0404	19.8348	16.754
P7	16.9725	21.6918	20.3307	23.8984	20.4253	17.064	18.7215	17.2538	21.3446	13.1938	19.4518	20.9297	17.757	15.2511	21.0858	19.6907	18.0264	18.6084	17.8856	21.8056	19.2647	19.4879	18.1743	17.2618	18.4811	18.1234	19.6541	18.1834	14.6907	17.8072	19.7272	17.3438	13.8776	16.5276	16.8617	19.0856	18.4241	17.0397	20.6283	12.3682	16.8646	24.1517	17.6497	22.5729	18.4063	19.5081	19.9482	19.9341	16.4129
P8	17.5419	21.082	22.0373	24.2265	21.5152	18.2921	18.4622	17.6136	21.2569	16.2719	20.0774	21.8975	19.5664	16.4212	22.2592	19.8613	18.5802	19.5726	19.9148	22.7176	19.5879	19.6619	20.9333	17.086	17.312	17.621	19.7326	19.1216	16.5644	17.5774	21.2641	17.3885	12.2555	18.1709	17.2082	18.4527	17.4664	18.8006	21.1631	12.817	19.0761	24.1109	16.5338	23.2028	18.4191	19.5088	19.9161	18.8322	18.5115
P9	16.7236	22.0819	21.8371	24.4458	21.1309	18.5342	21.1467	17.265	21.1681	17.3209	20.4876	22.1724	19.5961	14.3461	21.7804	20.2781	18.3796	20.5743	19.3226	21.6603	18.9341	20.0006	20.2734	19.9735	17.9535	16.2894	21.0349	19.3309	15.1942	18.0983	20.9964	18.0969	15.1399	17.1823	19.8606	19.1361	20.3246	18.1947	19.4485	7.94371	18.7729	24.4141	17.0284	22.394	19.7975	19.4245	19.8739	19.5372	17.7512
P10	15.5587	19.3331	20.9551	23.9037	19.6118	15.3405	18.6647	16.3855	20.6974	11.3404	19.8631	21.27	17.4664	15.0836	19.846	18.4772	17.8565	18.8258	16.7966	20.9863	18.1667	18.685	17.3024	19.6749	17.6919	17.7655	16.9368	17.587	12.0124	18.472	18.5588	15.9357	10.8335	13.7755	15.3407	19.3282	15.3125	17.2295	21.5	10.6278	16.7301	24.2626	16.536	20.9794	15.3287	20.0936	19.5715	20.2624	16.0109
P11	18.9484	21.0255	23.1538	22.9134	21.4185	18.6485	20.1186	18.5238	22.0114	16.2059	20.0443	21.6021	19.3384	16.5399	20.9882	19.0677	21.3971	19.2779	18.8887	23.1648	21.8374	20.3353	19.857	19.7555	16.8241	17.7039	20.1174	19.5943	14.2558	16.8437	20.7649	17.3261	10.3829	18.1987	19.075	19.1986	17.0279	18.4427	19.4529	13.209	18.2188	24.4551	17.3748	22.105	19.4287	18.5556	20.5316	18.485	17.8046
P12	16.1159	20.826	21.8667	23.1538	20.4084	16.7228	18.9274	15.4129	21.2918	17.3514	20.5025	21.6947	17.2421	16.423	20.2684	19.8446	19.0065	18.8454	18.0549	21.3568	18.6587	19.2438	18.1964	19.7406	17.6477	18.4212	20.6695	19.8228	15.0243	18.7276	19.742	17.4026	14.7054	16.0023	17.1785	18.4339	17.8726	18.257	21.1109	12.7601	18.0649	23.9718	18.3823	22.1499	18.6189	20.3585	20.0562	19.508	17.1352
P13	16.3649	20.9419	20.1933	23.9442	18.5865	15.5921	18.4714	15.1749	21.052	14.016	19.9086	20.2899	16.3939	14.6987	19.9679	18.6389	18.9154	18.8262	17.702	19.7195	16.5148	19.66	19.5198	17.9764	18.3193	18.0587	18.6649	17.992	14.4358	17.7031	19.8139	16.7269	11.567	14.7366	18.5218	18.7839	16.2441	17.1976	20.7625	10.9975	18.32	23.5351	18.4642	22.7282	15.9268	19.6455	19.5772	20.54	16.8716
P14	16.6697	20.9442	21.156	23.2638	20.5392	16.8908	19.0004	15.959	19.5636	13.2093	20.3034	20.8914	17.0696	16.2596	21.4518	18.7117	19.2889	18.7431	17.0061	20.4381	17.9102	18.757	17.451	18.0089	17.7852	18.4677	18.1295	17.4877	13.5299	17.99	18.8721	16.9046	15.0149	13.3445	14.4672	18.4949	18.4581	17.0899	21.3061	12.0023	16.6588	24.3339	15.957	22.114	15.8413	19.7749	19.1425	19.6339	15.6882
P15	17.2353	21.9063	21.1535	24.6421	20.8901	17.0811	18.629	16.1098	21.8996	17.0217	20.4951	20.7964	15.9161	15.2534	20.5158	19.2313	20.7383	18.2417	18.4089	21.7613	19.8355	19.9822	18.8542	17.8729	17.5748	17.2594	20.1336	19.7597	16.0148	18.3999	20.4027	18.2869	14.7569	15.071	18.0627	18.6271	19.1678	18.7042	21.2905	11.4085	18.1988	23.2578	18.1148	22.5546	18.8581	19.4495	19.9004	19.5091	17.6138
P16	16.7832	19.5525	22.2176	23.7261	19.748	15.8742	19.2707	14.8455	22.5824	15.7278	20.5345	21.3777	16.5578	16.0687	20.139	19.4696	18.0374	19.0555	16.8598	20.9315	17.5882	19.0253	19.1587	19.2426	18.1979	17.1178	18.1583	19.5037	14.6075	18.6988	19.1104	18.1485	15.0791	12.7207	17.8273	18.2324	17.2487	17.9309	21.4745	11.363	16.6181	24.58	18.242	22.6506	17.3818	21.4912	18.7903	19.0536	16.2972
P17	15.9828	21.7481	21.8178	23.8704	19.6194	16.0127	19.5592	15.7132	20.7904	17.0078	20.4177	21.2252	17.2569	15.1397	20.3954	20.3297	18.4435	19.49	17.4006	20.9678	19.003	19.6922	18.5469	15.9312	17.9757	16.269	20.5127	19.4685	15.742	19.1524	20.03	17.7565	18.1951	17.4323	18.8214	18.62	17.7471	18.2475	20.189	12.3428	17.525	23.6608	17.788	23.7388	17.8371	19.6623	20.4549	20.0369	16.6898
P18	18.128	19.7299	22.623	24.7101	21.2373	15.966	18.8509	18.737	21.4226	15.7614	20.2119	21.1887	16.8792	15.9696	22.5936	18.4293	17.4514	19.0619	19.7905	20.7953	20.1532	19.9941	19.08	17.2514	18.0158	18.2611	19.19	19.1612	14.3703	17.7332	20.5312	18.5709	9.5454	16.3433	17.3044	18.9427	14.7981	17.4638	19.1253	12.0028	17.9676	23.8825	17.6269	23.0613	17.0007	18.8585	20.8754	19.9819	16.7039
P19	16.7255	19.5777	22.0568	24.8518	19.3955	16.1263	18.247	16.4714	20.4211	12.7087	19.4227	20.4169	18.0201	17.2692	20.4552	18.5699	18.634	18.7313	18.4625	20.5582	17.826	20.0847	17.8973	19.0474	18.9905	19.0137	18.9945	17.6408	13.0284	19.2677	19.2963	16.0361	14.7897	15.4689	14.5715	19.5998	17.4093	17.1206	20.7032	4.90689	16.5865	23.989	16.786	21.9104	15.7005	19.8788	21.0003	19.5904	17.1599
P20	15.876	19.827	20.4163	23.8438	18.9885	15.3862	17.4797	16.3005	20.3704	11.1182	19.4601	20.278	16.2839	16.6932	19.8045	19.0014	17.2355	18.4725	17.2328	20.1158	18.5407	18.7734	17.5148	18.285	17.6628	17.9835	19.3512	17.9976	13.3724	18.3922	18.4953	15.9302	12.7137	14.6195	16.053	19.1642	15.8656	16.7752	21.0543	0	15.5102	23.689	17.2356	21.716	14.538	19.6451	20.2133	19.4308	15.7223
P21	17.0471	21.6747	21.1069	23.085	20.3814	16.543	19.5558	17.1332	21.6434	13.8169	20.144	20.9538	16.9382	15.1826	20.4015	20.2233	17.3413	18.9265	18.0205	21.0668	19.5807	20.5036	17.5696	18.0802	18.4225	18.5964	19.7404	18.8218	15.6259	18.2429	20.0459	16.0858	13.4659	17.3519	16.6398	19.7195	15.7356	18.3929	20.1345	7.43533	17.1524	25.0725	15.151	22.0324	15.0263	18.9206	18.3392	19.5927	16.0542
P22	16.3655	20.3703	21.5227	23.3516	21.1825	16.2205	18.5178	17.519	21.9379	16.6819	19.6873	21.4435	18.0543	18.0157	19.7801	20.5911	17.6633	19.1009	19.3515	20.8531	17.7686	20.0994	20.3975	17.5171	18.9187	17.3365	21.2364	20.0311	15.6103	18.7447	19.8436	17.6631	12.4722	17.6151	17.6173	18.8709	17.5098	18.087	19.4671	0	18.6203	25.1834	16.9551	23.1936	18.0794	19.5264	19.4392	19.9	15.4895
P23	17.0522	19.2028	22.5792	24.0446	21.2897	17.226	19.8401	17.5196	21.7911	17.4361	20.3962	22.189	16.3524	16.3618	20.8103	19.6157	16.5141	20.2022	18.3921	22.0816	20.4384	19.8143	20.112	16.7251	17.1135	15.9	19.4856	19.9401	16.427	18.2708	20.0868	17.836	12.8035	19.8389	17.3931	18.6735	17.3614	18.9767	19.4356	13.6825	18.7743	24.5981	15.9463	22.2947	18.9572	18.8544	18.4048	18.1703	16.239
P24	15.3912	19.9737	21.7688	23.5418	20.8977	16.8405	19.807	17.1252	20.33	13.5211	18.5705	19.8051	17.3844	16.6968	20.1502	18.9189	17.7159	18.618	17.9346	20.5653	17.4715	19.7925	18.6514	19.5928	18.8568	18.6343	20.1067	18.7288	14.106	19.1086	19.1145	17.9475	14.3551	17.7681	16.0824	20.0661	17.9484	17.6451	20.6549	10.7869	16.9583	23.5963	16.2878	21.5693	16.0915	19.6689	16.6213	19.8096	16.9522
P25	15.7586	20.0945	21.5127	23.9928	21.6878	17.067	17.9548	17.77	21.5794	15.7466	19.7692	20.8115	14.7783	15.943	20.7699	20.064	18.2439	18.802	18.6884	20.9396	20.0782	19.0377	19.7216	18.4954	18.5968	17.1317	18.4696	19.2052	14.2769	18.7019	20.1987	17.7667	14.3778	16.6401	18.6955	18.8105	16.737	17.3478	18.8155	11.2353	17.4914	24.2915	16.5294	22.8199	18.4931	19.5222	19.0696	18.5935	16.7988
P26	18.4185	21.1462	20.7618	23.2683	19.8092	15.2525	17.7375	18.0054	22.2375	14.416	19.0011	21.3171	16.9366	15.8403	20.2273	19.5916	17.8474	18.2306	18.3602	20.3156	18.8006	19.5373	18.7199	17.7875	17.4358	17.1423	20.3256	18.124	14.8534	18.7219	19.3516	18.3456	13.0252	14.7058	17.6016	19.4585	18.4606	17.0687	20.2581	11.5344	17.4152	24.6722	17.8808	22.6655	18.1571	19.3294	20.97	19.151	16.1497
P27	16.0908	19.8214	20.6113	23.084	20.6822	16.9268	18.9062	15.8283	23.1288	15.0936	19.5588	20.2	16.4354	15.9581	20.9348	18.9789	18.5528	17.856	17.6921	22.6316	20.0478	18.8601	18.5265	18.6716	17.1119	17.8894	19.7521	18.9846	15.4526	17.4177	19.7693	18.0356	12.1836	17.0221	16.8498	19.068	17.4538	17.7331	21.1578	12.0849	16.9476	24.3592	16.5403	22.8188	17.9881	19.4223	20.0908	19.1688	15.9099
P28	17.2713	20.0053	20.4735	23.6634	20.6101	17.1293	18.8475	17.9118	22.45	16.6622	19.8007	21.3308	16.4489	15.1118	21.1635	18.9641	19.745	19.254	17.9323	21.5137	19.8818	19.7056	18.57	20.3523	17.4216	17.5957	19.8049	19.1095	15.9661	17.9833	19.8009	17.9837	11.549	17.8516	16.7864	19.1678	17.1141	17.7578	20.2714	11.6595	17.6406	24.0436	17.3935	22.2727	18.2294	19.7515	19.1301	19.0098	17.0699
P29	17.254	21.5257	21.7229	23.4722	21.1589	18.1727	18.5399	17.2822	21.5625	17.0332	19.5295	20.6138	17.1085	17.0111	20.5368	20.2488	18.5632	18.5306	17.7683	23.3988	18.5694	20.0252	19.0566	16.4305	18.5144	16.9039	20.0367	19.8239	15.1638	18.1787	19.0941	18.9373	16.8327	15.8622	16.9132	18.3167	16.9045	18.8848	20.036	14.6122	17.9452	23.8696	19.4205	22.9135	19.5119	20.3911	20.7709	19.1561	16.4241
P30	17.5061	20.1608	21.2937	24.6885	21.4899	17.4379	19.9792	18.0436	19.7654	17.2978	20.6837	21.4534	19.2296	16.1373	21.1843	20.0116	18.2855	18.8845	18.1415	20.8384	18.0475	19.8764	20.265	19.901	16.6723	15.9643	19.3352	20.2018	15.6708	17.2514	20.2984	18.115	15.3419	18.7709	16.4401	17.7583	15.5146	18.305	18.863	13.0496	17.8921	24.0109	17.3522	22.9571	20.1397	19.8413	19.7669	19.4991	17.5471
P31	15.9096	18.4697	20.4732	24.6511	21.6082	17.8213	18.8605	17.0761	22.1821	15.6681	19.1125	21.6157	16.7339	17.3194	21.0929	18.3439	17.3077	19.1213	16.8639	22.2869	18.8983	20.3599	17.3851	18.0671	17.1254	20.4535	16.8405	19.375	12.5857	17.9166	20.4052	18.1125	12.4891	18.0605	15.5432	19.1097	15.8297	17.4433	20.7651	13.4128	15.8674	23.9074	15.6079	22.4576	17.6817	19.3148	21.0417	19.8718	16.3634
P32	17.1028	18.155	21.4131	24.1435	20.7266	17.597	19.5151	17.027	21.6154	16.406	19.353	21.4542	16.5871	14.6821	20.683	18.7573	17.4176	19.939	17.5016	21.7111	18.6483	18.5783	19.0354	16.0886	16.1588	17.7921	19.7514	19.3841	14.9854	18.3507	19.9408	17.5885	13.2319	17.0059	16.3073	18.9851	17.0548	17.9684	20.625	12.6484	17.9518	23.8256	16.176	22.9801	18.4002	19.6262	19.0107	19.0676	16.182
P33	17.5556	21.4827	21.0918	24.2461	22.4216	18.3573	19.4856	18.4313	20.5529	17.8381	20.6995	21.4855	15.1799	14.5696	20.9282	20.8121	20.7551	19.7752	19.3376	21.6459	18.5685	20.3115	19.9563	15.9489	18.1418	16.8826	20.9679	20.2406	15.0063	18.3645	19.6136	18.4692	16.4206	16.1495	17.6934	18.6614	19.2273	18.6407	19.2535	17.0214	19.5458	24.1459	14.9032	23.0392	19.2491	19.9288	19.1866	18.8607	18.0261
P34	16.7787	21.7622	22.128	24.5618	21.8179	17.9392	18.9384	17.4077	20.4002	16.2534	20.2229	21.5061	18.6338	15.1394	20.4412	20.918	19.3425	18.7196	18.0273	21.525	18.7359	19.1497	18.9867	18.1311	17.7594	15.8371	20.3313	19.3391	14.8233	18.2771	21.0257	17.759	17.1145	17.3961	17.6777	17.4751	17.5435	18.5944	19.8972	13.9346	19.0651	23.7523	19.7141	24.3268	18.4994	19.78	18.4573	18.8979	17.1921
P35	14.8159	19.3366	20.6274	22.1486	20.8277	18.5007	17.6844	16.8027	21.3527	15.3103	19.1423	21.197	16.6383	16.8848	20.1843	19.31	18.3907	18.6123	17.6581	20.2547	18.4357	18.9627	19.4495	20.7526	17.4919	19.8127	18.1122	19.0169	13.22	17.9533	20.1713	17.6415	15.2728	14.192	18.1035	18.6013	17.0708	17.6507	20.546	13.4461	18.8891	22.8697	16.7641	21.8823	20.2088	20.2401	18.5868	19.8375	17.9221
P36	17.1793	21.8916	19.7528	23.7576	20.4637	15.7351	18.5596	18.3369	20.847	14.6946	19.671	20.9844	17.4014	16.8946	21.2214	20.8073	20.9042	18.2204	17.59	22.3383	19.9601	18.4009	20.3322	17.6653	16.8174	16.7807	21.0102	19.7775	14.9639	17.1274	18.5533	18.9359	15.3883	17.4166	17.8672	18.0663	17.3403	18.7799	20.0057	14.9247	19.0728	24.4728	16.536	22.7521	20.4749	20.4182	18.3889	19.4319	18.0061
P37	16.9234	21.1359	21.2863	24.9904	20.8503	17.3746	18.45	16.8995	20.2039	13.428	19.2318	20.8835	17.3745	15.6869	20.405	20.088	18.9342	18.4124	18.3368	21.9078	17.865	18.3782	18.8123	18.6564	15.7472	17.3768	19.9252	19.3047	15.6324	17.7572	18.9875	17.8483	15.9512	14.8073	17.3135	18.089	18.0269	18.1028	21.2016	15.8567	17.4015	23.7578	17.7241	23.0273	19.1986	20.3891	18.1475	19.0165	17.2457
P38	15.6539	19.9852	21.5046	23.7493	20.0507	17.2994	18.2931	18.9045	21.0757	12.9487	18.6747	21.6974	17.4698	16.2381	20.324	19.2717	20.3931	18.1265	17.3897	20.8844	17.7807	19.2087	18.1713	18.4374	17.5204	16.7894	19.6534	18.1473	15.4746	18.6298	19.6071	18.3627	17.4714	14.91	13.937	18.8153	18.1541	17.4635	19.9289	15.8732	17.1003	24.2763	16.7819	23.1418	18.751	20.1888	18.4215	18.8328	15.4663
P39	17.2769	18.9463	20.6276	24.4892	19.7227	17.1485	19.7082	17.095	19.7518	14.1299	19.8958	21.0781	16.4896	15.1679	21.6242	19.4873	20.3899	17.9183	16.8801	21.5423	18.1589	18.9613	19.6045	19.1759	16.7943	18.2495	19.1049	18.703	14.1215	16.8813	18.7736	19.0493	12.0268	17.2665	18.245	18.6174	16.7899	18.184	22.1394	15.3397	17.0415	23.6906	16.0035	22.1259	17.9522	20.5633	18.7706	19.4155	16.603
P40	16.6217	20.5152	22.1036	24.9161	20.8137	18.088	17.5862	18.1658	21.3213	13.7257	19.561	21.4439	16.0229	14.3287	20.7551	18.6869	19.0247	19.1119	18.6304	22.2852	18.4946	18.1127	20.0548	20.6326	17.7986	17.3355	20.2685	19.271	14.0943	18.5529	20.0436	18.8249	13.1851	18.2548	18.5685	18.9263	17.4785	18.0813	21.0911	12.9127	17.7446	23.4172	17.8628	22.7265	19.9405	20.8845	17.9177	18.7645	18.3778
P41	15.076	20.2356	20.5612	23.4053	19.6346	16.2211	17.3236	12.1972	18.6977	13.6953	18.9485	20.6746	15.6907	15.399	20.449	20.2709	18.7982	18.2051	17.3186	19.8405	18.508	18.8174	18.46	18.0337	18.7542	17.0357	18.775	18.8739	15.1289	19.2568	18.8066	17.0872	17.683	12.0329	17.6971	18.5672	18.188	17.3793	20.9605	0	16.8701	23.6702	15.8772	22.7379	17.2763	20.1097	20.182	19.7058	16.3244
P42	13.9506	18.0641	19.9023	21.2608	20.667	17.0891	17.8938	16.243	20.1424	13.6156	19.2729	21.7477	17.0046	14.5216	20.7582	18.8617	15.9784	19.1519	18.2648	20.1598	16.9505	19.8915	17.1232	21.3168	19.6878	17.5798	17.6465	18.5292	13.7256	18.6534	20.698	16.5037	12.4218	13.9975	16.4657	19.8532	17.3179	17.9294	19.2203	0	18.1427	25.1097	16.8761	22.6674	19.0329	20.3803	20.6212	20.2028	17.8297
P43	15.6296	19.8994	19.9838	24.5486	19.264	14.5789	17.5734	16.4279	20.9936	14.1804	19.051	20.3557	17.4096	16.6806	20.0643	19.4216	17.4073	17.6935	17.3449	21.1702	18.3988	19.0948	17.6273	19.9458	18.7095	19.1055	19.4588	18.4488	15.2552	17.7304	20.1279	16.677	12.549	13.0877	17.6477	18.3955	17.3351	16.9543	22.0612	0	16.0422	24.1922	16.6557	22.9869	16.3721	20.0988	20.4688	20.0316	15.0358
P44	15.1258	19.2568	20.1068	22.1835	19.6704	16.1316	18.1192	15.2415	21.8897	14.6018	20.235	19.9807	16.1413	16.6061	20.1032	19.1304	18.9443	17.3991	17.5	22.6426	18.9465	18.3178	17.9171	16.3867	18.2188	17.6163	17.108	19.3849	14.9259	19.2287	18.6228	16.4823	0.694933	8.25562	17.3752	18.6706	17.0372	17.8672	21.5479	0	16.8162	23.3948	17.1762	22.3129	16.1178	20.8226	20.1701	19.8008	17.1638
P45	15.1423	18.5702	19.8573	22.7863	19.3734	14.8414	17.5296	15.4648	20.2588	4.4761	19.8765	19.5984	15.858	17.5456	19.3177	17.553	17.8281	18.367	17.0051	20.2492	18.355	18.5329	16.7668	19.3773	18.568	18.7752	18.2317	16.3454	11.7133	19.3794	18.1193	15.0294	12.28	14.1497	14.6872	19.4589	16.1903	17.0501	21.7706	11.6299	16.143	23.6013	16.21	21.0549	13.6134	20.1059	22.132	19.5164	16.2063
P46	16.0828	18.7662	19.7885	23.4976	19.4837	15.9436	17.746	15.7637	19.4533	9.90909	19.4087	20.0853	17.4289	17.2102	20.3671	18.2201	18.6858	18.0548	17.0134	20.0305	17.3862	18.5999	17.4297	21.0377	18.9561	18.4983	17.4164	17.1132	11.2158	19.0003	18.3333	16.5378	11.3735	15.2989	15.5105	19.3747	16.3036	16.6736	21.8731	0	15.8222	23.4067	16.7824	20.7343	14.9117	19.7178	20.171	19.4179	15.6649
P47	16.1072	19.0472	21.7084	23.0581	20.6171	16.0982	18.5292	15.8775	20.7984	15.5953	20.2133	22.1606	16.0652	19.1117	20.0715	17.8968	16.0874	18.2116	17.2986	20.1772	17.8126	19.2183	18.2093	16.1777	18.2766	18.1123	20.2868	18.9744	15.0116	18.816	20.7713	16.6257	10.4288	16.8787	16.9636	19.432	16.7169	18.34	22.1832	3.44279	17.971	23.539	17.9234	22.2664	15.9823	20.2051	21.4845	19.3768	17.694
P48	15.8722	18.9871	21.043	24.0382	18.8355	14.9132	16.42	16.1939	20.0141	10.1497	18.5099	20.2554	15.936	17.4805	20.7682	19.116	16.7966	17.4292	17.1127	19.7023	20.2099	18.8546	18.4421	19.7595	17.642	18.2406	18.7975	17.2134	12.3047	18.1727	19.2866	16.1582	11.4235	14.4688	15.513	18.809	17.254	14.9524	21.5696	0	16.5777	23.4921	16.2784	21.9973	16.4186	19.3816	20.8851	19.7181	15.9726
P49	16.3049	18.279	20.7465	22.3724	19.6035	14.6398	18.4593	16.962	19.1958	12.4719	18.874	19.9044	15.9618	17.7377	19.4543	17.5469	16.6908	18.2691	17.2371	19.7247	17.3851	18.7949	17.7848	19.3151	18.7146	20.2323	18.7686	16.7532	12.8246	19.5694	19.0811	15.2955	11.9085	15.2631	14.7051	19.9489	15.2013	16.4376	21.3671	12.7212	15.9358	24.2806	16.3401	21.5625	14.8013	20.4009	21.0497	20.3922	15.4012
P50	15.7829	19.4648	19.6543	22.7157	19.513	15.2899	18.279	16.803	19.8113	10.4677	18.8076	19.5838	15.975	15.9342	20.9132	18.9475	17.4888	18.5229	17.1693	20.9894	18.5676	18.7479	17.8103	19.4653	18.308	19.0081	19.0433	17.6809	13.1099	17.7778	18.8427	16.3553	13.1514	15.5137	15.4695	19.8762	16.5097	17.4869	19.6703	6.35103	15.9974	24.2732	15.7207	21.8178	16.6687	19.4421	18.833	19.2727	15.9913
P51	14.4002	18.5073	19.2656	22.0804	18.4567	16.2707	17.9577	16.1452	18.8563	11.5741	20.7225	19.1191	15.5059	18.203	18.9092	18.2525	17.8679	18.1199	16.9817	20.1951	16.9056	18.9526	17.1282	18.7493	17.9894	17.3823	18.9298	17.5004	11.9531	18.3067	17.8827	15.5685	13.0407	14.8534	15.1931	19.0576	14.0091	16.9383	20.8561	11.8754	15.355	23.8184	15.496	19.9539	14.287	20.4363	20.3855	18.7665	15.2188
P52	15.3849	20.4495	22.3149	23.2255	21.1645	16.5605	15.539	16.3244	19.7435	6.78997	18.0178	20.8145	14.846	16.8474	20.2258	19.3148	16.6979	18.8679	19.2452	19.9253	18.7324	20.0087	19.8443	19.9501	18.3438	18.4657	19.0472	18.2822	13.8083	19.1744	20.444	17.1004	12.4962	15.1886	15.819	19.8364	16.8289	17.3978	20.4599	9.25435	16.9721	23.4969	15.4188	23.1697	18.1845	19.7968	20.5683	20.2406	16.79
P53	15.3666	20.0138	19.9701	23.1108	19.6304	15.4298	18.6622	17.1695	20.7944	16.0622	19.7107	20.5733	14.7982	16.4328	20.3569	18.7757	15.8372	17.7247	16.9915	19.9971	16.9893	18.571	17.9787	19.7454	16.3974	18.6938	18.1654	18.6853	15.2688	18.1918	19.791	17.6234	13.0751	16.3384	15.757	18.544	16.6856	17.3335	20.8563	11.0116	17.0327	23.5797	14.6592	21.8745	18.4186	19.0232	19.3416	19.856	15.64
P54	15.9274	18.7033	19.1392	22.9868	18.4845	15.9127	17.6895	15.8346	21.2377	13.8143	19.3122	20.3673	15.6109	19.209	19.6594	18.9145	16.8421	17.974	17.0529	19.6563	16.9875	18.9718	17.7071	19.4154	18.4852	17.9882	19.2007	18.4423	13.6362	18.5232	18.897	17.09	0	15.2726	16.655	19.2294	18.1075	16.6401	21.5746	0	17.0278	22.6614	17.0396	21.6438	16.5713	19.8456	21.6276	21.1244	15.8437
P55	15.3333	18.497	20.6279	23.0964	20.385	16.7609	18.8676	16.2535	21.8942	14.7148	19.142	21.0671	16.7644	19.1828	19.6075	18.884	18.4988	19.4461	16.9346	22.4265	18.7866	18.5954	18.2649	20.5201	16.9997	18.7803	19.3423	19.0558	12.8047	18.0467	18.9218	18.6806	9.10636	14.4468	17.0496	18.9336	14.871	17.1478	20.3998	11.376	16.2028	23.4032	16.3424	22.6556	18.0802	22.066	21.4266	18.8451	14.3263
P56	15.7196	19.6106	20.8901	23.8998	20.2382	16.6284	18.4006	15.7367	20.5339	16.1633	18.7281	20.6893	16.7627	15.2065	20.2106	19.9789	19.3751	18.3042	17.3284	20.2599	17.709	18.7422	18.0878	21.096	18.3388	20.8589	19.4357	19.297	14.4942	19.0531	19.7537	17.8475	14.3411	15.8726	16.5178	19.1722	16.7715	17.8635	21.1667	12.8316	17.2626	23.0502	17.2118	22.6185	18.8759	20.0999	21.2107	19.3806	16.6676
P57	16.3464	18.3262	19.5924	21.8372	19.7342	16.9707	18.6356	16.4896	20.1669	13.4044	18.7842	20.5942	15.7429	15.1592	19.6233	18.8648	17.0854	18.6179	18.0618	20.7074	17.7946	19.2191	18.8833	20.8378	18.9098	19.2112	18.1262	18.8295	14.3342	19.029	18.8922	18.0902	11.8814	15.8949	16.5022	19.9785	15.5926	17.8717	20.7165	14.4311	17.2955	22.5671	14.5852	21.5438	18.4842	21.2211	20.1651	19.6728	16.4347
P58	14.6007	18.9374	20.8933	23.0851	20.0987	16.7732	18.931	16.6633	21.0035	15.6317	18.5185	20.6331	15.9633	20.6201	20.5223	18.8189	17.7937	18.4681	17.4001	19.7136	16.3543	18.7623	18.3494	19.983	19.4346	19.2002	16.5583	19.3125	13.1977	19.9869	19.0639	18.5642	13.3029	17.645	15.5194	20.4285	15.5189	17.3076	20.8981	14.3159	17.6532	23.3122	16.9003	22.0049	16.8443	20.2185	20.0717	20.1813	16.1515
P59	16.0426	20.2692	20.531	23.9359	20.4133	17.4856	20.195	16.8329	21.0174	13.7815	19.3857	21.7353	17.4293	16.8812	21.2928	19.9439	19.2682	18.9579	16.6736	22.9494	18.7126	19.0178	18.8354	20.4751	16.8463	18.6639	19.7435	19.3286	15.1853	18.4596	18.8294	17.995	14.5948	14.8328	16.0127	18.6199	17.8135	19.0403	21.2724	14.7826	17.2296	24.4589	16.7857	22.7333	18.8446	21.4575	18.4577	19.7791	16.2943
P60	16.1292	20.2285	20.1888	21.9469	20.2971	16.1154	17.0533	14.4138	19.3189	16.201	19.6398	20.8234	16.5302	18.7113	19.5335	19.1153	17.9209	18.7668	17.6211	19.2547	18.5191	18.1875	18.5641	22.3593	19.1365	18.4194	17.4767	18.8764	13.9022	19.3257	18.3446	17.7844	14.3083	14.7444	17.0675	19.4577	15.7502	17.6639	21.0004	12.4456	17.8202	23.2944	13.9738	22.9715	17.5803	20.7134	19.1143	20.1663	15.9404
[truncated: 2,437 more columns]

## Sheet: Curie2_normalized_filter_Log2
sampleID	P48634	B7Z6D5	Q96GG9	Q8IWX8	Q9Y606	P23378	Q15654	Q10713	P48507	Q14739	Q8TAT6	Q9UBC2	Q8N766	Q8NCN5	P51553	P08240	P14735	Q7Z3K3	Q9UHY1	O43719	Q9HBH5	Q13405	Q15738	Q8WZA9	P51532	Q9UBG0	Q13753	O75718	Q9NZJ7	Q9H8Y8	P43363	Q96IY4	Q8IXB1	Q15291	Q14573	P51970	P49589	A0A0C4DH31	Q9NRN7	P14543	P23434	Q8IWA5	Q13451	Q9NUQ8	Q9Y6Q5	P62633	Q9Y646	O00560	O15162
P61	19.17	18.127	19.4225	18.458	18.1277	18.8327	18.2765	19.0721	17.4927	20.942	18.1428	17.101	15.3984	17.9688	16.2572	16.6579	18.2917	16.0224	18.8687	17.6691	16.9208	18.937	18.4078	18.3308	19.5857	17.2415	14.3179	16.6142	18.9748	18.4331	15.8223	19.2233	18.142	18.0136	18.5134	17.1401	18.292	17.4386	17.6998	19.7915	15.3266	19.0156	17.3454	19.4582	16.1278	16.928	16.9462	17.7428	16.9876
P62	19.2316	19.0622	18.6518	18.4084	17.9284	17.3237	18.3336	17.6134	16.7249	20.3132	17.9265	17.6536	17.2104	16.647	16.851	19.1067	18.3028	0	18.4048	17.8116	16.3543	17.8039	18.2029	18.1987	16.3402	16.3586	13.8819	14.7439	19.022	17.4022	16.7921	18.5461	17.5351	17.1835	17.0586	17.2022	17.7638	17.68	18.6846	18.7027	17.9046	17.8607	16.0519	20.2724	16.8039	15.9817	15.4803	15.2621	17.8249
P63	18.6737	19.4999	18.9442	18.4823	18.349	19.4923	20.1896	16.7057	18.0458	21.7954	17.7844	17.8449	15.7919	17.9817	15.8521	15.9375	18.1366	14.1865	19.0441	19.1589	16.5537	15.4832	16.1969	18.3313	19.3062	15.5998	19.0282	16.7719	19.8481	19.8957	11.3975	18.5593	19.7192	19.1889	19.7329	16.354	18.3895	17.2475	17.7924	19.4656	20.5768	18.8013	14.0148	19.2926	16.8855	18.2326	18.8217	17.7067	16.6929
P64	19.5372	17.0102	18.1138	17.4286	17.5924	17.2878	18.1387	17.6769	18.1366	20.6995	17.9186	17.4028	16.2749	18.5976	16.4966	17.8196	16.7385	14.9969	17.7772	17.8111	16.113	18.7317	15.7383	15.327	17.4082	19.4638	13.4484	17.6077	18.9346	20.5093	18.5366	17.7608	18.9795	16.7408	16.9884	15.2357	18.4265	19.6625	17.7407	20.5137	21.0052	16.6072	14.6378	19.082	15.4682	17.1297	17.3178	17.3965	17.0385
P65	17.3827	17.9658	19.348	16.6169	16.7918	19.3545	18.4544	17.5974	19.522	19.6123	18.8061	17.5286	17.7556	17.5264	18.9731	18.0284	18.2831	12.5065	19.6083	17.7932	16.9647	18.0629	20.7611	16.4518	17.3297	14.5679	15.4415	17.1164	18.6133	19.4241	8.52243	17.9184	18.8117	16.9162	18.6031	18.6361	18.6124	16.6922	17.6984	19.5501	20.5228	19.2692	19.2451	18.0439	16.846	16.2923	18.6136	17.2565	20.8775
P66	19.3769	17.5656	18.6986	17.6465	16.7478	17.3405	19.2832	18.5093	17.1351	20.5188	18.3721	16.0841	15.5902	19.1042	15.8293	16.5545	15.636	16.487	17.6561	18.5707	16.5728	18.1542	17.3661	16.7627	18.9438	16.5712	18.9757	16.2027	18.0067	20.2027	20.5421	19.6001	18.9618	17.1867	16.1695	16.0683	19.0302	17.4078	17.2221	19.3368	18.8909	19.6982	15.3877	19.4598	16.4725	17.0212	16.2003	16.4582	15.766
P67	15.5237	17.1983	18.4369	16.5202	17.8337	17.0977	18.0959	18.1382	16.5954	20.8024	17.8583	15.5942	16.667	20.1264	15.6049	15.2377	17.344	16.3705	19.5593	17.3937	17.0548	18.091	18.3541	12.9488	16.97	18.2179	16.2458	14.3897	18.7076	19.4097	11.9347	19.7636	17.6164	16.8578	17.2074	17.1816	18.2463	19.8449	16.8998	20.7432	16.2433	17.3108	18.0059	17.9866	18.5175	17.4123	16.7087	17.2593	17.4431
P68	19.8293	17.8843	19.1975	17.7043	18.5511	19.127	19.3063	18.6202	18.4653	20.1304	18.3756	16.5893	17.1158	18.0835	15.5908	16.4566	17.6819	16.1709	19.7743	18.7363	16.3662	18.6209	17.3893	17.0125	18.77	18.6919	17.5449	15.3791	19.5522	18.9984	18.7832	18.2485	18.952	17.3137	16.852	17.3935	19.729	16.3177	15.6221	18.9831	19.2642	17.9755	17.1053	20.4807	16.1382	16.6835	18.0727	17.7109	18.2399
P69	18.1454	15.9836	18.6209	15.2079	16.2853	20.6227	18.6279	16.8406	18.4	20.6492	18.5654	16.0214	16.4302	17.7966	16.3673	17.3853	17.9631	15.4056	18.417	17.696	15.0293	18.1591	15.8726	16.1714	17.235	18.6629	15.6279	16.7355	18.8407	19.324	11.1557	18.5062	18.357	15.63	17.6153	14.5851	18.4126	18.3844	16.7925	19.6546	19.4819	18.6282	16.5899	19.9585	15.1288	15.6686	16.8709	17.3426	18.6877
P70	19.4871	17.6438	18.3724	15.7747	17.8008	19.777	18.7655	18.2904	17.9378	19.7235	17.4743	17.551	16.4986	18.55	17.7129	17.2668	18.809	10.5456	18.3155	17.622	17.4391	19.9483	19.8308	17.1447	16.3141	17.763	18.2416	17.3268	19.3187	19.1606	14.3603	18.5591	17.8447	16.4113	16.7281	18.1616	18.7013	16.0291	16.7813	18.87	18.2038	19.2955	15.3311	18.7896	17.5999	15.2175	12.3012	14.3128	15.6983
P71	18.7563	18.3649	18.2236	17.0519	16.8571	17.7061	19.3189	16.0171	16.9644	20.6742	18.166	17.5023	15.8233	17.8611	16.6859	17.7334	17.2497	10.5143	18.9745	17.7987	16.5895	15.0524	18.6918	15.349	17.0511	19.4303	18.7255	15.6059	17.0677	20.0103	17.4966	17.7167	18.6199	17.1716	16.7068	17.8321	17.3262	19.2984	17.7536	20.0155	19.0356	18.7354	16.9649	18.8685	17.9854	16.6297	16.3076	16.3931	16.682
P72	19.0111	18.0082	18.2322	17.8878	17.8128	18.471	19.3491	18.4229	18.6621	21.2566	19.3137	17.8676	16.7185	18.2346	17.1384	17.4731	17.2988	14.3736	18.5927	17.2871	17.305	18.6116	17.3712	17.9458	18.2356	15.4216	18.1942	16.7099	19.5316	18.6836	9.56727	17.6319	17.9794	17.3869	17.8312	18.3517	18.5968	18.9346	18.709	18.9747	18.9179	18.5389	17.0825	19.3574	17.2182	16.4315	16.5869	17.5833	18.4433
P73	17.8682	18.1472	19.0076	17.0023	16.4266	20.9193	18.5756	18.8404	18.1066	19.7277	17.9308	18.1303	16.6924	17.538	18.1258	17.823	19.4337	12.9848	18.7817	17.148	16.0702	16.539	18.4454	18.2871	18.3583	16.8046	13.3611	16.3804	17.9985	17.1558	10.1708	18.7449	18.831	16.2439	16.1355	17.1911	20.4359	15.6694	17.5281	19.5743	20.3448	19.8299	17.9373	18.2956	17.7637	16.245	15.9913	18.1078	18.0733
P74	18.0283	17.189	19.1976	17.2099	17.1274	19.5394	18.7434	18.4956	18.2998	19.5843	18.7318	17.3162	16.8791	17.1324	17.1492	17.1624	18.4191	16.0703	18.2947	17.6405	17.4037	16.7121	18.5755	17.6134	18.3076	17.2108	15.1576	16.578	17.8193	17.5907	14.669	17.5145	18.3826	17.6311	17.8348	16.8957	21.1725	16.5921	16.6708	19.5665	20.4185	19.5866	17.5851	18.9989	16.5397	15.8917	13.777	18.4831	18.2192
P75	18.7808	19.482	17.4517	18.3271	18.291	19.2874	18.5011	18.9415	16.9446	20.2605	18.5695	17.9513	14.997	18.2322	16.0719	18.4267	19.0515	16.867	15.3367	19.36	17.3116	19.3974	17.2054	19.9044	19.1955	18.6268	15.7967	16.0674	15.5265	19.8388	20.5238	18.7079	19.243	18.0167	18.5191	17.9105	19.0964	19.1803	17.3302	20.3464	19.7499	17.8066	17.2715	19.6792	17.7084	17.1178	18.0701	17.3628	17.3689
P76	18.3677	17.5222	18.7697	17.7403	18.5217	17.4716	18.1891	17.3805	18.279	20.9178	18.6504	16.2211	17.4008	18.8717	16.7688	19.0779	19.0878	16.8062	19.5755	18.2349	14.161	19.0697	18.1755	17.1485	19.6012	17.989	19.5804	15.2251	19.588	19.3264	12.6187	18.8567	18.4724	17.8373	16.2697	17.1875	19.86	18.5164	16.9201	18.9495	19.2117	19.6511	16.5409	19.9275	17.3025	16.1113	16.9637	18.4515	18.4063
P77	19.9416	18.3066	19.3052	17.8977	17.0767	18.6472	19.7385	16.058	18.1076	20.4054	19.71	16.6882	16.2651	18.4395	17.8566	17.9583	17.6145	15.6416	18.4437	18.587	16.5113	18.7555	18.7036	17.6038	18.2837	16.2079	20.2984	15.1176	19.1044	18.8612	12.1113	17.5739	18.6583	17.8498	18.9271	17.9701	19.3859	19.1273	17.9725	19.4057	16.4902	19.1738	17.9816	20.3039	15.6464	19.0111	16.2326	17.1987	20.759
P78	19.8729	18.0859	18.7269	17.8096	18.567	18.3041	18.5197	18.5689	18.2957	20.8264	18.9763	17.9822	17.7066	18.9746	17.9786	18.9337	17.767	15.7773	18.114	17.9727	18.4671	18.8284	19.5854	16.8394	19.2528	17.03	18.0469	17.2417	18.4067	19.5753	17.6759	18.2698	19.2113	16.9911	19.0608	17.6084	19.1573	17.514	17.5072	19.1242	19.9392	18.9595	16.8397	18.6542	17.1632	16.7022	16.5418	16.8655	18.2826
P79	16.4331	18.5666	16.3822	18.5074	16.909	19.3996	18.1477	15.9706	17.7984	20.7712	18.017	17.0672	13.6185	18.3751	13.9239	14.6649	17.1254	0	14.4524	18.9636	17.3066	17.1102	17.9751	17.7309	20.1227	14.574	13.5973	15.0676	17.8358	19.6507	19.0611	18.7636	17.4027	17.2916	19.6821	18.5204	17.4415	17.9366	18.7968	19.5348	20.0818	19.1094	15.4023	17.163	16.9907	16.6565	18.9735	15.8816	17.0917
P80	18.7468	17.5938	17.9552	17.5866	18.425	18.8002	19.2016	17.2094	18.4299	20.666	18.1151	16.6609	12.2584	19.594	17.0195	16.3228	14.9818	14.7619	18.1878	17.8357	15.4579	17.951	18.2665	16.2803	18.219	16.2125	17.3923	13.4916	19.7501	18.7602	16.5423	18.2205	18.7563	17.6847	14.8178	14.293	17.9917	18.4762	18.0928	19.1818	22.5992	17.4215	11.7517	19.6045	16.1917	14.8062	16.6125	16.6266	16.7275
P81	17.9255	17.0482	17.8367	17.7039	15.7748	17.6717	18.517	17.5287	18.399	21.191	18.5409	16.7208	16.2105	19.2763	16.6386	17.5566	16.5015	15.7967	17.2091	18.2623	14.9737	17.1823	18.6699	18.2146	18.4841	18.2928	16.6164	15.9943	16.4069	17.7694	9.94144	19.0133	18.0686	18.1032	17.0128	17.2243	18.0719	18.7841	17.8283	19.9912	15.6747	19.2614	19.5399	19.5372	17.3189	17.4703	15.616	17.1945	18.953
P82	18.3897	16.6261	18.4742	17.7406	18.4481	18.0461	18.296	18.9811	18.0805	19.5105	17.8951	16.618	14.3276	19.4825	18.3316	16.4235	17.9818	15.9621	17.9195	18.2122	18.0375	16.8396	17.4899	16.705	17.5151	15.9697	17.4678	15.8577	18.8972	19.9028	13.0278	19.4291	18.8297	17.0856	19.7394	17.5485	16.9257	19.9639	17.2302	19.6065	19.9894	19.0711	16.3789	19.5603	16.265	17.3484	18.9862	17.4662	18.2552
P83	19.0848	17.5933	18.2848	18.0904	17.4766	19.4749	17.1742	19.1339	19.1065	21.5841	18.4989	15.8105	16.7459	19.9182	17.7447	18.26	17.8963	16.7876	18.3619	17.9734	15.4513	18.8977	19.9853	18.1581	18.4698	17.1334	16.7001	15.8327	17.9699	18.3405	13.1064	18.1445	17.4427	18.3762	18.0577	18.5674	17.8985	20.4944	18.6772	19.2805	19.6899	18.577	16.5227	19.1601	17.5537	16.9293	16.6503	17.9961	18.8436
P84	18.8909	17.5365	18.457	16.2232	17.6369	17.4652	17.9486	18.0972	18.0354	21.1866	19.0705	16.4749	16.6902	18.2281	17.2956	16.0017	17.5891	17.2737	18.4901	17.7245	16.1514	18.0459	18.6177	17.2529	17.8029	19.3103	19.0169	16.3682	19.2197	19.5681	11.5717	19.2027	17.2997	17.4627	17.7627	16.6439	18.2766	20.5392	15.9111	19.9055	19.6133	17.6962	18.9257	18.3628	16.8641	14.229	16.1878	15.4751	17.7208
P85	15.8807	16.3429	18.7481	15.6725	17.9539	18.4265	17.2942	17.8901	19.8014	21.8383	18.5226	17.606	18.2858	18.6666	16.547	17.1512	16.7968	14.955	17.8219	18.9237	16.1708	13.9864	18.4359	17.4437	17.1962	18.5185	17.1221	16.8055	17.9359	20.0583	11.5606	18.1859	17.7592	16.7987	18.2325	15.9729	18.7333	18.454	16.5473	19.8126	19.8407	17.9954	16.4679	19.2371	14.9303	16.3346	15.9124	18.4291	17.9442
P86	17.9014	17.7046	18.2723	16.6693	15.8005	19.4655	18.4737	17.7024	17.2849	19.9517	18.5124	15.5935	17.6864	18.1101	17.931	14.6539	17.2019	11.4207	18.4024	19.9143	15.1411	18.6499	17.4389	16.9092	18.6224	14.0232	18.3211	13.7986	18.5965	19.3357	11.2775	18.0464	14.8884	16.6509	19.8877	16.5672	18.0528	17.0703	17.2039	19.7437	17.4737	19.2365	15.7956	18.8686	16.8103	14.6548	19.424	15.5468	16.2903
P87	18.5618	17.9785	18.5043	16.778	17.6124	17.5169	18.9171	17.3799	18.3571	20.7766	18.6825	16.1552	16.0058	18.6569	15.8567	16.8002	17.9402	16.7944	18.5306	18.6786	16.876	16.6745	14.2076	17.7459	18.4991	17.4848	17.8627	14.5111	18.726	19.9658	11.0884	18.8427	18.0912	16.9514	17.4023	17.4121	19.0089	19.2876	18.5396	19.701	19.6276	18.0927	16.9191	19.4557	16.0837	15.3995	17.0972	19.3412	17.4619
P88	19.892	18.385	19.238	16.4202	16.7195	20.9328	17.7148	17.8721	18.8605	20.9142	19.4661	15.5406	17.2389	17.9202	17.6274	16.6318	18.7469	15.5924	18.6803	18.3214	15.5925	18.1544	16.5681	17.4152	17.7297	18.7389	15.6189	16.3782	17.204	19.4291	11.1264	17.9691	17.0272	17.7379	17.5445	17.9546	17.2097	18.3109	19.4955	19.4563	18.2486	18.3307	17.5593	20.0803	16.8543	15.1528	15.4757	16.1226	17.4037
P89	20.1381	18.4916	19.2884	17.3197	17.6319	20.6569	18.0492	17.7656	18.0647	20.4169	19.3446	15.8156	17.9054	18.0291	18.0071	17.4567	18.3144	15.0031	18.3138	18.1276	15.7855	18.6489	17.0327	16.9547	17.952	18.3245	15.4457	16.6649	17.828	19.3764	11.9972	17.9886	16.9809	17.6961	17.6085	18.163	19.0264	19.8844	19.7227	18.5249	17.5813	18.5401	17.939	20.2774	17.4374	16.3381	15.3102	16.1907	16.5241
P90	18.7834	17.2189	18.0403	15.8334	17.0842	18.1157	17.1476	17.884	17.6572	20.6659	19.3347	15.6964	17.2458	17.9083	17.034	17.3721	16.7077	16.421	18.98	17.7622	16.8739	17.1206	18.0818	17.2598	17.9911	19.7172	19.0456	17.5417	18.2318	20.4029	9.47019	18.122	16.7825	16.8629	18.7188	17.6994	19.8507	16.9778	18.4604	19.1853	20.6081	18.1381	17.9829	19.6557	14.9328	13.4995	16.1446	16.4115	16.2594
P91	17.1296	16.5117	19.2889	14.9876	17.2252	19.878	18.1199	16.3415	16.525	19.7677	18.3694	14.6929	17.0464	17.0251	15.9697	15.8088	17.4112	15.7955	17.2677	16.7629	16.8275	19.1243	15.8384	16.4831	18.709	17.156	17.3051	13.5156	18.1283	19.3608	13.3985	18.4423	16.5535	16.4496	18.0029	16.6507	18.6902	18.9005	18.3588	20.995	20.3332	17.0605	15.9272	18.4781	14.3298	14.0053	17.8936	17.4493	17.7982
P92	20.9151	17.1817	18.0855	17.3605	18.0225	18.0468	18.4458	17.9244	16.2531	20.522	18.698	15.5861	16.2954	16.6306	15.9772	16.1217	17.1903	16.6955	19.0435	18.8263	16.0691	17.9689	17.4815	17.1052	17.0582	16.1421	18.5643	15.397	20.1324	20.6555	13.6526	18.6332	17.1481	18.0619	19.2645	17.3813	18.3806	20.1424	18.7109	19.1032	20.8569	17.7094	18.8783	18.7532	17.5668	16.1915	16.8305	18.5261	18.3709
P93	19.5676	18.9138	19.8007	15.9271	16.3872	17.9227	17.7875	17.2579	17.6548	20.3834	18.9627	16.2804	17.1721	17.7054	17.4101	17.86	17.0492	16.6876	19.1142	19.4377	15.0247	16.8305	18.2524	17.4503	18.4428	15.68	17.4477	13.9305	18.1761	20.258	14.0965	18.1663	18.4468	18.065	17.7842	12.7223	17.6754	16.4432	18.2605	19.6266	17.3723	18.4695	17.7466	19.8152	17.5615	15.4602	15.6954	17.0957	18.7028
P94	19.2387	18.615	19.198	17.0789	15.2213	18.0692	18.5516	17.8047	17.5292	19.7725	18.7149	18.2467	18.1192	18.6285	18.5827	16.4683	17.7418	14.7359	17.7905	17.5094	17.3614	18.0417	17.8401	15.5911	17.1778	16.5622	18.2145	16.2012	18.8621	20.5331	20.7673	19.9232	15.873	16.5922	17.5924	17.8092	18.3787	15.9921	16.7328	18.5463	22.3114	18.7365	16.0711	18.1674	17.3319	16.2106	15.2221	16.433	20.3754
P95	20.34	17.4679	19.1509	18.2283	17.5798	17.5181	18.6639	17.4078	18.2045	20.4719	18.6113	16.7805	15.7808	17.8452	16.0793	14.9818	18.6088	15.7109	19.1013	17.5512	16.596	19.3691	16.6986	17.2122	18.843	19.7203	16.5242	18.0454	16.0751	19.76	14.5643	18.4731	18.4027	17.0833	17.4487	16.4243	17.663	19.4236	18.0498	19.0661	19.7211	17.3753	16.8814	19.7586	17.3916	16.1447	15.9148	16.3922	18.4232
P96	19.4051	17.9625	18.4924	15.9381	15.5946	18.3779	17.7534	17.7597	18.6106	21.1625	19.0897	17.0106	16.2485	18.4477	14.568	16.2475	15.8998	15.5271	17.9441	17.762	15.929	16.0426	16.7761	16.8839	17.3204	17.9473	19.5287	15.8699	17.3235	19.9724	17.9249	18.0719	17.9674	16.8675	18.0939	16.9257	14.7525	18.5441	18.1275	19.7259	20.0904	17.5629	16.8608	18.9303	17.7327	14.1422	16.0828	17.8075	18.0745
P97	20.203	16.8009	17.801	16.9055	18.3799	18.9931	17.5932	17.9099	19.7291	20.5546	17.3911	15.6182	10.3223	19.2368	17.4296	16.1466	17.3518	14.9684	13.9021	17.9522	17.4864	18.2384	16.271	15.5259	18.195	17.2268	17.7212	15.823	17.7193	20.5383	12.4999	18.7034	18.3362	17.3663	17.0515	17.3667	18.3184	17.4655	17.2436	19.3965	21.3481	17.3909	16.036	18.619	17.6711	15.0536	19.6573	16.0008	16.1104
P98	19.7845	18.3299	18.1692	17.1054	16.4016	16.411	18.3811	17.7006	18.8412	21.245	20.932	15.902	15.944	18.2749	13.8545	15.8409	15.7499	16.3388	16.7503	17.7476	16.4317	20.5984	17.4449	16.6941	19.264	19.5176	16.9219	17.6719	15.379	20.6874	17.3935	20.292	21.4796	16.911	18.0556	17.5339	19.6851	20.4353	19.3405	19.2595	20.5642	18.6559	17.5229	18.785	17.2164	15.5681	18.3617	16.126	18.1793
P99	20.1762	17.7396	18.2959	16.5158	18.1876	16.0583	18.1129	17.7686	18.341	19.8077	19.828	16.7027	17.2414	18.03	15.2845	17.4906	17.7029	15.4748	19.4269	18.3599	17.3568	18.3855	16.0856	18.0005	17.979	19.5744	18.2618	17.9712	18.7946	20.0096	18.8801	18.7262	17.5601	17.3678	18.778	14.8203	17.9778	18.1322	18.2009	19.3093	17.7803	17.1632	17.5554	19.4446	17.765	15.6539	18.5564	15.4142	18.2978
P100	19.935	18.6173	19.2166	17.7029	16.4644	18.0118	18.0485	17.7697	17.5623	22.1152	19.5556	17.2187	15.2788	17.5635	16.5189	17.4965	17.8446	17.534	19.0656	18.0373	15.72	16.7271	16.5065	18.1561	19.6591	17.6206	19.8245	18.1617	18.8015	20.531	11.4518	18.3277	19.3736	18.6911	18.624	15.7556	17.8034	21.0815	19.2657	18.9993	17.8229	19.0077	15.7542	19.1982	17.8946	16.3699	13.9346	16.2219	16.801
P101	19.7189	17.3787	18.6795	17.0334	17.3257	18.751	16.6342	18.2779	17.6921	22.3752	19.1573	16.4545	17.2419	18.3273	14.153	17.4932	18.4034	18.1781	19.3453	18.9383	16.1861	16.813	16.2817	18.4377	20.1376	18.9362	16.3845	15.7202	18.688	19.8243	6.49153	17.7507	18.809	19.1924	17.8524	14.2605	16.3602	18.2601	19.3023	20.5679	19.9361	18.2019	17.0504	19.9484	17.0318	16.6329	17.5013	16.2522	15.2402
P102	17.8508	16.8838	19.0751	15.7716	14.6065	17.994	17.8058	16.7151	18.9058	20.3415	18.8361	17.3926	16.1611	17.7404	16.2649	17.5643	16.028	15.1677	19.0459	19.0097	16.2876	18.5044	17.092	17.4981	17.3787	19.6992	12.8473	19.0638	17.8322	19.1617	6.37521	19.832	17.8659	17.649	17.9197	16.9375	17.1887	18.6533	17.3847	20.1392	20.3235	18.5499	16.9056	18.7063	17.0951	13.6353	19.6277	17.1745	17.6806
P103	19.5196	17.1694	19.3178	16.1937	12.4764	18.8938	17.3637	15.4115	16.8516	20.7825	17.0376	17.8309	16.6543	18.3726	16.4753	16.2566	16.8641	15.6115	15.0697	18.6173	16.7641	15.8414	15.4547	16.7349	17.8827	17.5777	17.8361	13.0751	18.2963	20.1804	11.3375	18.5208	16.1401	17.2985	18.7316	18.2445	16.8257	19.7551	18.4946	19.5433	18.5531	18.498	18.2849	18.461	16.3698	16.2824	15.6233	17.3344	19.7007
P104	19.2766	16.7907	17.8906	15.5635	16.7454	17.063	17.3837	16.7428	17.2037	20.7761	19.0287	15.9746	14.3081	19.3663	16.9742	18.0209	16.9287	15.2967	18.3803	16.9361	15.7218	16.8288	16.5517	16.3957	17.6251	18.3612	16.3585	15.7649	17.4044	19.8661	19.0005	19.6718	18.8352	16.1378	18.5587	17.2871	17.9637	22.4943	18.0546	19.7708	18.5408	17.8948	14.5875	18.571	17.2252	16.1613	14.072	16.8205	17.2266
P105	19.4001	16.5995	18.5551	16.8812	14.426	16.4875	16.966	18.3079	18.3992	20.9802	18.7158	15.0663	14.3858	18.6256	15.1704	15.6207	15.1713	16.8743	17.4035	17.6156	16.4235	16.3211	15.701	17.2984	19.6172	15.9767	18.4971	15.9214	18.406	19.0826	13.0898	20.9269	18.1641	17.8917	18.2747	15.9251	16.8876	20.3852	17.6012	19.9617	18.0601	18.2258	14.2539	18.2425	17.2197	15.0933	16.3174	18.1272	17.5333
P106	16.8314	17.6353	18.5911	16.9849	17.9458	16.5404	18.3271	18.0259	17.9251	20.2713	18.5348	14.0838	16.3154	16.5894	12.5055	17.8102	16.3959	16.0429	17.9852	17.1799	14.0856	18.344	16.4315	17.1817	17.3841	17.2367	20.0357	15.9057	16.5131	21.3388	15.5779	19.7166	18.2539	17.4163	17.613	17.7283	18.3216	19.8864	19.6793	19.5316	19.771	19.1781	17.4732	18.7831	16.607	14.1265	17.226	17.2098	20.4101
P107	18.5957	17.7944	18.5325	17.5405	18.0364	17.1146	14.2557	17.9917	19.0459	20.7027	19.4268	15.4973	16.8655	18.2438	15.4914	17.5424	17.5121	15.9595	20.2975	18.4342	17.6609	19.0974	18.1187	17.8682	17.9192	17.1203	19.159	15.2115	18.5231	21.5448	13.7537	19.1315	17.1476	17.1131	17.369	17.6497	17.1597	19.8728	18.774	19.1434	18.259	17.5835	17.2257	19.0208	18.2056	14.8547	17.2414	18.2401	19.2092
P108	19.0195	17.4209	18.903	16.927	18.327	20.3517	16.0645	19.6467	19.2879	21.2168	19.1266	16.1128	18.1352	18.9413	16.9031	15.2955	18.4362	15.9825	19.1168	18.2959	17.1281	17.0724	17.2487	15.9842	18.7313	16.4597	17.879	15.523	19.6379	20.0706	18.0868	18.3933	18.6863	17.7263	19.1701	15.6617	19.8325	19.1084	17.9564	20.1793	19.3651	18.9685	17.9988	19.2772	17.1584	15.4016	16.0587	18.7538	18.9175
P109	18.6396	18.6392	18.0747	18.6422	19.775	18.6746	17.8145	17.9366	18.0241	20.5422	18.9962	17.7202	18.099	19.7591	15.5219	18.2232	18.6931	16.2076	19.8008	16.3215	17.4838	19.6868	18.6465	17.5527	18.606	14.7699	17.6815	13.5278	18.9276	18.9684	18.0224	17.9124	17.5062	17.8884	19.2951	19.3069	19.2869	25.2057	17.525	18.9634	19.2077	18.9174	16.2427	19.2005	18.1202	17.2516	17.8328	15.86	16.4844
P110	17.4194	17.1093	18.6755	16.6898	18.6829	17.7565	17.0741	18.4235	17.6018	20.3786	18.156	16.9261	16.4696	18.7827	18.8237	16.6154	15.7392	15.8543	17.7654	18.1003	15.9114	17.5249	19.3882	16.9913	17.6851	18.4659	16.2909	15.8826	19.5286	20.1839	17.9245	19.023	17.4543	17.1914	16.907	17.0358	18.7914	19.3135	16.9089	18.9276	18.4062	18.0176	17.8886	17.5647	18.0936	17.548	17.7519	17.4639	17.1927
P111	18.8375	16.3719	18.9358	17.0398	17.0747	17.5976	17.226	17.9833	18.0493	20.835	17.9496	17.8735	17.1733	19.4984	16.4089	15.9887	17.0792	15.1582	18.614	16.574	15.7185	18.7037	17.6018	16.6296	17.3774	17.6399	15.3632	16.5055	19.0547	19.179	13.0043	21.4386	17.9189	16.5311	18.2421	18.2587	18.92	19.6656	17.6167	19.2421	17.8056	19.0189	17.8726	18.5109	18.2491	17.1717	17.98	17.2962	18.204
P112	19.5495	17.9928	18.3826	17.2551	17.4137	18.9256	18.8004	17.4018	18.1448	20.8604	19.1663	16.7282	16.8747	18.4258	18.0969	18.4334	16.9487	14.2276	18.6136	17.2984	17.5782	17.5614	17.3671	17.1716	17.5501	15.4061	15.317	13.7196	18.4455	19.136	10.7771	19.372	18.5259	17.4094	18.8322	17.7349	17.8784	20.1713	17.5762	18.9419	18.3756	18.5063	18.5932	18.8952	18.3525	17.1982	13.6318	17.8749	19.4971
P113	18.8683	17.5796	18.7834	15.6162	16.5685	16.9312	18.1713	18.3639	16.3508	21.2403	19.0831	17.3611	13.0115	19.0917	17.4214	15.5275	18.7661	17.0484	18.5091	19.035	14.6473	18.4176	18.0194	18.1654	18.5052	17.6235	14.3922	16.161	17.9802	18.4126	13.6827	18.8457	17.5189	18.0163	16.6312	17.9299	17.0218	18.7266	17.7235	19.4971	17.629	18.8741	17.7322	18.2855	17.7787	14.756	11.7003	17.0577	16.632
P114	18.5493	17.549	19.0952	17.3615	17.5754	17.324	16.9696	17.3697	19.0949	20.8321	18.6046	16.4745	17.5265	19.8857	15.4881	19.0126	18.1222	16.6184	19.0631	16.0344	16.603	19.8432	16.6473	16.9633	17.7963	18.6174	16.7681	16.6507	18.7995	19.3339	13.6555	19.404	17.9582	17.8507	16.6894	18.5114	19.2094	19.6799	18.4818	19.728	18.5167	19.1108	18.6152	19.812	18.4548	16.6542	18.3401	18.0612	19.3984
P115	16.5082	18.6126	16.9827	16.6514	17.8084	15.7494	17.7369	18.3041	17.1654	19.5444	19.4896	16.17	16.2635	19.1486	13.8245	17.2319	16.5752	17.0095	18.351	18.9274	17.2988	18.5234	18.8978	16.5348	18.2151	15.8896	16.9626	13.4227	19.5673	17.0882	14.6064	19.3091	17.5612	17.8499	17.422	18.1436	17.4269	20.8667	18.7686	19.0109	21.0317	19.0717	17.7824	18.6368	17.7367	14.7298	18.4223	18.2883	16.6188
P116	18.0521	17.6016	19.4178	17.3929	19.0671	16.307	18.0042	17.9051	16.9002	20.0236	17.3067	15.7696	16.8651	18.5772	16.4945	17.2504	16.9557	14.6506	18.9879	18.3817	15.2969	19.5391	18.931	17.4057	16.7049	16.7424	17.8153	15.9198	18.7391	18.3571	17.9463	17.9544	16.9925	17.6057	18.5051	18.7161	17.0403	16.9615	17.6857	18.9352	18.1922	18.3704	16.9808	19.1642	17.3811	17.3761	18.6825	16.8002	18.8365
P117	19.6096	18.9402	19.0601	17.9329	18.3156	18.7479	17.0001	18.9697	18.0631	21.057	19.0006	17.4281	18.2737	19.188	18.9878	18.4687	17.8087	15.4881	16.8809	17.2508	14.8138	18.3648	18.7809	15.8124	18.2849	19.4866	13.2375	17.6014	18.4484	19.9666	11.9702	17.9188	17.7115	16.9303	18.2867	17.9497	19.2779	19.7332	17.072	19.7733	17.0725	18.8167	18.0946	18.9869	18.6341	18.52	15.4706	17.4719	20.3271
P118	17.9971	18.7393	20.2552	17.4396	17.4522	16.334	14.9485	18.9319	20.3747	21.1927	18.5007	18.0598	17.7042	19.6601	16.9499	16.3546	18.6705	14.5173	17.4507	16.5891	16.2752	18.9898	14.8075	20.3351	17.9494	13.3644	13.3039	15.5125	19.2723	18.1358	7.48751	18.9327	19.1313	16.768	20.084	17.6129	17.7969	18.4199	16.8858	19.4452	20.1542	18.2282	17.7057	19.1787	17.9424	16.9929	17.6654	13.947	15.5171
P119	18.3535	17.599	18.1964	17.916	18.3399	19.4754	16.3308	18.0575	16.9792	20.1859	18.3406	17.0112	16.6097	19.5026	19.8616	16.9182	19.7819	13.4424	17.7527	16.5972	18.8558	18.9258	17.9193	16.357	17.4686	14.7807	16.7954	16.0598	18.3847	20.3253	12.4223	17.6111	18.6536	16.7797	19.4523	18.6859	18.0695	18.7719	17.943	19.3255	19.7465	18.9538	15.5967	18.8883	19.1338	17.4299	16.8182	18.1389	20.4374
P120	19.1626	18.5739	18.5132	18.1524	19.3237	19.5613	17.3048	19.2967	16.0742	21.8517	19.109	16.3166	16.623	19.0023	16.1521	14.0015	18.0649	15.9934	19.8621	17.7258	17.7206	19.3438	18.3035	18.3785	18.7612	15.7696	18.3257	16.2168	19.0403	19.5129	20.7905	18.9187	18.5776	18.2837	18.6373	17.3796	17.6164	18.8996	17.1125	20.0692	19.2831	19.0284	17.0522	18.9663	17.7208	16.7823	16.4665	17.457	17.8136
P121	19.0034	18.5345	18.9883	18.4647	17.4184	15.824	16.8931	18.169	18.1527	19.9458	19.0236	17.3348	17.2811	18.866	14.6132	17.528	18.2167	18.1389	19.3184	18.871	16.9024	18.5859	17.9633	17.6653	19.8467	18.5033	17.4554	16.4055	18.9108	19.0865	15.4614	19.2035	18.4638	18.1613	17.932	15.8431	17.9887	18.6238	19.8044	19.4249	20.172	18.5433	17.0012	18.9006	19.056	16.0564	18.2397	17.6356	16.8643
P122	19.1957	18.7449	18.8747	18.0562	16.237	17.9678	16.2814	18.3651	17.3259	20.9341	19.2037	18.1784	17.5666	18.5928	15.9093	17.4578	17.5852	16.5791	18.5302	17.6176	15.7172	18.9087	18.2645	18.5344	18.5297	17.7134	16.9411	16.6963	18.9573	19.6631	17.026	19.1168	19.1199	16.8464	16.711	18.4241	19.2427	20.7792	18.0369	21.4836	19.3634	18.4695	17.4457	18.9709	18.3631	16.3438	17.7592	17.7719	17.4016
P123	18.8404	17.4651	18.8374	17.7256	17.85	16.6807	17.8723	18.653	17.5806	21.1031	18.6175	16.7962	16.5927	19.3573	15.491	15.2632	16.7462	18.3151	19.0836	17.6932	16.4569	17.5195	16.7533	19.0411	19.2789	16.5727	14.8779	16.1121	19.4697	19.643	14.8734	20.1651	19.947	19.2402	18.1046	18.4519	18.6129	20.6974	17.6442	20.0994	19.8321	19.7874	13.3365	17.6719	17.3516	14.8837	18.8265	19.5281	16.3917
P124	18.8929	17.4284	18.6921	17.8987	18.4893	17.874	18.4818	18.5096	17.0551	20.5955	19.296	17.7574	16.2271	19.2407	16.1113	17.5854	16.9836	17.5898	19.1773	18.1813	15.9804	18.375	18.0275	17.8504	18.8713	17.8567	17.9631	17.0203	19.283	18.8746	19.3902	18.9092	18.609	18.116	17.7804	17.8065	17.8729	18.2032	16.5272	19.1084	19.0935	19.7576	16.5508	18.7252	17.2695	15.0756	19.2969	16.3797	15.4131
P125	18.9578	18.0481	18.9973	17.1838	19.1224	18.9762	16.9051	18.9796	19.0788	20.5131	18.7338	16.856	16.6365	19.0301	20.0964	17.7408	19.2114	13.3693	15.8033	16.2958	14.8394	19.2065	19.8444	18.5117	18.421	16.395	10.8217	16.5435	18.6461	19.514	11.7008	17.3644	17.663	17.5297	16.7347	18.8842	18.117	17.8085	18.7173	19.7335	20.6616	19.1464	16.4333	17.9266	18.7225	16.6007	13.1855	16.928	19.7848
P126	19.9601	18.1227	18.7144	17.9677	16.6825	17.8109	17.8263	17.5565	17.8621	21.315	17.6727	17.5144	13.96	19.5741	15.8518	17.2323	17.6504	17.0562	18.2702	17.8147	16.0759	18.427	17.2814	17.7764	18.8854	19.26	18.8083	17.6118	18.6989	19.9422	12.7602	19.4797	18.9034	17.4324	17.8149	16.6391	19.3028	18.5517	17.952	18.4572	19.9794	18.8448	15.9585	18.6173	18.2157	17.9279	17.7808	18.2652	16.5371
P127	18.8961	16.4409	17.9467	16.1816	15.5719	15.7789	17.9835	16.0562	19.6927	20.8414	18.0022	16.9874	16.3846	18.787	19.0142	16.1463	16.0434	15.3612	18.3874	16.5077	16.5881	17.6842	18.5146	16.1	17.1715	19.2424	13.6625	16.2231	19.5128	19.9309	14.374	18.1216	17.4057	16.8207	19.2729	18.24	19.0372	18.8202	17.3297	18.7362	19.9367	18.551	18.6217	16.8659	18.5287	13.6786	18.1999	18.6013	18.5773
[truncated: 2,065 more columns]

## Sheet: Curie1_2_1728_proteins
sampleID	P01903	P54819	P04083	O95831	P23786	P08574	Q8N2F6	P50895	P31930	P31040	O75746	Q9UKA9	Q9Y2Q3	P61769	Q96RQ9	P21912	P31937	P00966	P23219	O75323	P99999	Q13509	P54652	Q16666	P47985	Q14739	P53597	Q9NX46	P05107	Q6P1X6	P17980	O00182	P35580	Q9NPJ3	P04075	Q9P0V9	P46940	P22307	P55265	Q99829	P50502	P22033	P00558	O00425	O94826	P80217	Q03169	P29590	P49821
P1	-0.285211	-0.788487	-0.562721	-0.721328	-0.553089	0.934272	-1.06818	-0.701174	1.86407	-0.000778796	0.976253	-0.791257	0.12454	0.398893	1.01718	-0.597652	0.790797	-0.161638	0.726469	-1.36457	-0.856758	-0.373332	-0.354989	-2.12492	0.112904	0.233296	-0.261634	-0.404241	0.406525	-0.8621	-0.947156	1.73789	-0.317722	-1.06079	2.05089	-0.282576	1.90849	0.296212	-0.321241	-0.231439	-1.00239	-1.20894	0.586	1.05802	-1.8539	-1.33838	0.24087	0.903289	-0.186166
P2	1.89501	0.360046	-1.04313	-0.0745785	0.68288	-0.363209	-0.129682	0.218834	-0.371728	-0.689627	-1.11213	-0.613288	-1.03535	1.5338	0.419847	-0.709403	0.711519	0.683383	0.146339	-0.501295	-1.54731	-1.25024	-1.01196	-0.508636	0.5647	0.926297	1.16646	-0.313378	1.08359	-1.03794	-2.1823	0.0987521	-0.640775	-0.966436	0.969701	1.23895	2.27498	-0.136293	-0.28781	0.389444	-0.259297	-0.164005	0.222611	1.28686	-0.861906	0.38728	0.918617	0.915846	-1.77234
P3	-0.432624	0.171715	0.106907	0.955513	1.10015	0.654749	0.0372009	-0.500316	1.34104	1.08882	-0.570262	-0.0754813	0.136033	1.79197	-1.21183	0.907746	-0.201679	-0.721714	1.672	0.422832	0.779986	-0.225815	0.163521	0.819554	0.853042	-0.133076	1.24003	0.793631	-0.49512	-1.25458	1.08427	0.899058	-1.06143	-0.38867	0.137959	0.710422	0.132219	1.49336	-0.134063	0.216522	-0.775488	0.338358	0.718319	-0.843825	0.873709	0.341431	-0.976821	-0.0442578	0.592021
P4	0.747478	0.22869	0.915261	0.364424	1.11182	1.2182	0.369011	0.514203	0.971745	0.228642	1.05882	1.30269	0.777272	1.00359	0.124239	0.341625	-0.203249	1.28857	0.801873	0.981488	0.191547	1.36459	1.6238	0.990096	-0.186184	-0.170793	0.708657	0.400242	0.656347	1.32426	0.427095	1.40789	0.400097	-0.705863	0.420318	0.0598538	0.102275	0.175309	0.133565	1.27996	-0.527722	0.127358	0.941698	-1.71	1.45247	0.78784	-0.210266	-0.13913	1.05977
P5	1.69541	0.235164	-0.0584774	1.56026	1.90958	0.575925	0.674589	0.719994	0.333746	0.819513	1.4678	-2.7181	1.29196	1.35906	0.753782	0.142994	0.296305	-0.681707	0.696252	1.42782	-0.387761	-0.428024	-0.84369	0.613345	0.0235724	1.19099	0.443425	0.787113	1.24013	0.0388066	-0.310403	0.803547	-0.131455	0.379854	-0.690268	-0.857455	1.89734	0.437618	-0.821729	0.804729	-0.378469	0.608017	-0.180256	-0.272679	1.447	0.759421	1.39683	0.772044	-0.0544524
P6	0.264315	-0.488478	-0.210293	1.04005	0.0442001	-0.179377	0.347336	0.798318	0.373522	0.364311	1.03101	1.47248	0.044708	1.07799	0.562737	0.165438	0.0486101	0.0781636	1.82133	0.793067	0.0930411	0.198292	0.713712	0.628882	-0.0115235	0.836037	0.474547	-0.377359	0.118929	0.906546	-0.0136194	1.9399	0.280205	0.124625	-0.242519	0.397878	0.310189	0.544353	-0.265966	1.08175	0.623351	0.208646	0.366297	0.56489	1.15963	0.588367	0.205172	-0.0810524	1.23632
P7	1.39546	-0.731283	0.420895	0.0534309	0.31453	0.120139	0.490432	0.474035	-0.324204	-0.0350274	0.799469	-0.756984	0.814328	0.358418	-0.236959	-0.134599	0.0690523	0.72861	0.563674	0.357216	-0.45742	-1.04568	0.131808	0.384731	-0.745414	-0.928429	0.148289	-0.127873	0.210972	0.394306	0.208468	0.995052	-0.000702966	-0.472077	0.392057	0.777019	0.101182	0.432359	-0.660726	0.0782022	0.803712	-0.183102	-0.237853	-0.476509	0.581637	0.615219	0.574272	-0.375911	0.644417
P8	0.866391	1.20322	0.815118	1.26814	1.47143	-0.153432	0.804388	0.381291	0.615686	1.39764	2.40369	0.0451146	2.51557	0.562469	0.210032	1.40762	2.66455	1.63291	0.855226	0.630652	2.35365	-1.16249	-0.331302	0.453465	0.353568	-1.27436	2.06807	-0.0805848	-0.302344	1.2332	-0.840039	0.233924	0.643175	1.82088	0.319916	-0.236775	0.881905	0.440251	-0.659657	0.0487913	-1.19824	2.22705	1.55343	1.47879	2.01501	0.667134	-1.52651	0.378822	1.86937
P9	1.73403	0.976268	1.07876	0.839907	1.69953	2.67872	0.500186	0.287355	1.23193	1.80471	2.43004	-1.37739	1.82149	1.06084	0.0481106	3.00987	1.90717	0.584466	0.265307	1.1632	1.68135	0.756757	-1.55853	1.59298	0.598767	-0.490187	1.73365	0.668162	0.610414	0.728498	0.2921	2.50545	-1.421	1.50653	0.855535	0.212579	-0.120551	1.2894	-0.788216	0.00993384	0.0825259	1.35383	0.67344	-0.445659	1.50584	0.603921	-0.521534	0.630096	1.01502
P10	-0.651184	-0.0235008	0.427291	-0.853188	-1.30901	0.0602177	-0.267157	-0.210712	0.293683	0.468827	0.541829	-0.87183	-0.983154	-1.0927	-0.374092	0.213224	-1.32382	-0.0838524	-0.427044	-0.905001	-1.34576	0.558294	-0.198046	-1.99282	-1.4441	0.0723546	-1.31127	-1.61626	-0.752311	-1.01064	0.610208	-1.47788	1.04872	-0.611498	0.588034	-0.234778	-1.87379	-1.46358	0.231724	-0.267819	1.40016	-0.644697	-0.0493158	-0.790425	-0.551641	-0.420632	0.406309	1.34643	-0.273123
P11	0.817319	2.46871	-0.762824	1.16041	1.80719	1.59402	1.59853	1.17962	0.565951	0.960425	2.20156	0.126483	0.672921	-0.386543	2.48365	0.936366	1.35207	2.07638	2.88491	1.68923	1.25701	0.611827	-0.25481	0.79016	0.907391	-2.37893	1.44442	-0.14654	-0.894889	1.24737	0.395599	-0.114608	-1.41567	0.931976	0.927974	0.527233	-0.478704	1.06219	-2.11251	0.614219	-1.82899	1.41525	1.13341	-0.819042	1.66023	-0.142711	1.69819	0.182089	0.784014
P12	0.644243	1.00985	-0.473912	0.0346741	-0.00680004	0.337356	-1.11584	0.418218	1.25442	1.09754	0.342953	0.0463151	-0.370758	0.542526	0.554128	0.244473	0.285577	0.283549	0.0168172	-0.0265952	-0.434891	0.601947	0.406232	1.27321	1.17505	0.457049	0.166758	-0.0657203	0.472903	0.126118	-0.871149	0.556721	0.580231	0.772419	0.0742128	1.44253	-0.423067	0.563348	0.635405	0.177504	0.0295439	0.64645	0.270524	-1.26375	1.82991	0.712702	0.499312	1.82237	-0.503145
P13	0.744813	-0.886942	0.475935	-1.99586	-1.07199	-0.143706	-1.32343	0.164429	0.362077	-0.982163	-0.409056	-1.13565	-0.806323	-0.899339	0.480549	0.213742	-0.165786	-1.33998	-1.91758	0.627768	0.91352	-0.57069	0.072113	-0.480807	-0.969608	-1.08511	0.25654	-0.779915	-0.520202	-0.519988	-0.291281	-0.737504	0.160846	1.03689	-0.697213	1.51688	0.293721	-1.09513	-0.451241	-0.262624	1.90454	0.343662	-0.530087	-2.6874	-0.208873	-0.807939	-1.87951	-1.42514	-0.867468
P14	0.74677	0.204285	-0.341761	0.180479	0.15145	0.414337	-0.639352	-1.41049	0.955255	-0.0917144	0.190042	-0.0656511	1.34503	-0.812309	0.782002	0.0808392	-1.0559	-0.627416	-0.658487	-0.791816	-1.19443	-0.549053	0.449079	-0.94927	-1.56047	-0.653208	-0.919927	-0.592074	0.570842	-1.23067	-0.770056	1.02207	0.815247	-0.685432	0.714005	-0.760755	-0.467585	-1.14782	-0.254152	-0.662022	0.258319	-1.01536	0.316588	-0.516941	0.523573	-0.18179	-0.0924021	0.0341116	-0.361357
P15	1.58159	0.201456	1.31463	0.571465	0.330665	0.0225013	-0.507743	1.06134	1.24328	-0.23231	-0.832589	-0.755431	-0.0120103	-0.1909	1.95186	-0.72112	0.738413	0.684616	1.07862	1.1342	0.235284	-0.639472	-0.664505	0.804351	1.10106	-0.0361845	0.992038	0.868984	0.489217	-0.34929	-0.551099	1.58611	0.796476	0.911227	-1.18697	1.19951	0.0784743	0.710684	-0.750077	0.0342931	0.0315205	1.19612	0.471488	-0.812508	1.1806	0.0772265	-1.01232	0.966582	1.52785
P16	-0.460847	1.40751	0.213827	-0.701379	-0.80619	0.699526	-1.61087	1.78391	1.30237	0.628235	-0.263726	-0.196531	-0.558358	0.0940347	-0.228088	0.58053	-1.24298	-0.1382	-0.949024	-0.370006	0.545524	0.270894	-0.795007	-0.924034	0.801169	0.413763	-0.622187	0.722708	0.59116	-1.54912	-1.20492	0.0609264	1.01803	-0.72767	1.1487	1.31509	0.197537	-0.198782	2.36192	-0.985575	-0.795956	-0.315907	0.335699	-0.0266574	-0.282142	-0.26641	-1.22113	1.24634	-0.0200562
P17	1.44438	0.95443	0.387173	-0.844725	-0.675769	1.00392	-0.853812	-0.112332	1.127	0.402377	0.356145	-0.833319	-0.186615	1.12261	0.09971	1.2756	-0.551294	-0.102168	0.32753	0.678255	-0.0777803	-1.93005	-1.57734	1.13606	0.760002	1.09666	0.526485	0.308337	1.57719	0.856138	-0.562772	0.456969	-0.529502	0.212686	-0.475089	0.902604	1.54613	0.0817063	-0.425758	0.543762	0.990448	0.13493	0.795446	-0.377396	0.615972	0.86965	1.37933	1.01636	1.31426
P18	-0.30693	1.86704	1.39639	0.958495	-0.719748	0.256608	1.7846	0.556642	0.817775	0.348434	0.0212657	-0.264486	3.00037	-1.15	-0.70108	0.590844	2.50558	-0.273217	1.36529	1.15293	0.465349	-1.05254	0.258712	-0.0212944	0.399977	-1.03983	1.15255	1.16918	-1.15991	0.300192	-0.0283532	-1.88669	-1.80997	0.671534	-0.0835325	0.756259	0.706488	-0.433539	-1.65084	0.930109	0.890557	0.151076	0.0739161	-0.0391769	0.59226	0.550507	0.309421	0.370846	0.318024
P19	-0.43893	1.22532	1.56665	-1.0942	-0.568794	-0.380447	-0.19223	-0.503104	-0.367828	-0.794074	1.03277	0.626403	-0.0998766	-0.981865	0.253455	0.0620653	0.806963	-0.508377	-0.734448	1.29531	-0.739654	0.141153	0.952325	-0.192343	-1.3811	1.27014	-0.389961	-1.51014	0.499585	-0.146191	1.0601	0.188529	0.0894531	-0.760375	0.104623	-0.0076484	-0.71993	-1.23456	-0.0956852	1.04486	0.179287	0.67478	-0.597915	-0.61841	0.132641	-0.613516	1.21509	-0.503947	-0.358701
P20	-0.222619	-0.634265	0.355245	-1.54786	-1.26591	-1.19002	-0.341389	-0.556766	-0.311632	-0.999779	-0.506584	0.231557	-1.04334	-0.465916	-0.875352	-0.351961	-0.765879	-0.947008	-0.0896344	-0.765987	-1.12945	-0.365567	0.00282071	0.119701	-0.963097	-0.0477626	-1.3906	-1.622	-0.157331	-0.579786	0.338629	-1.03826	0.512086	-1.8764	-0.425394	0.400808	-0.960904	-1.95071	-0.45189	0.321799	-0.110694	-0.976171	-0.447583	-0.0374859	-0.779445	-0.014445	-1.10411	-0.842646	-1.52514
P21	1.38064	0.148569	-0.556622	0.00460596	-0.176238	1.00026	0.385215	0.790242	0.715797	0.00071289	0.07353	-0.803939	-0.17767	0.995285	-0.789956	0.374251	0.241665	-0.0040022	0.84879	1.95377	-1.07352	-0.501723	0.567741	0.460307	0.00236338	-0.272539	0.546404	-1.45756	0.0806866	0.815073	1.25849	-1.1416	-0.595128	-0.173668	2.01873	-1.49291	-0.568665	-1.64988	-1.55618	-1.40009	0.183405	-0.595064	-0.338926	0.230269	0.385757	-0.310757	1.24018	-0.823656	0.572378
P22	0.24883	0.619919	-0.236198	0.897356	-0.480054	-0.0948025	0.721846	1.10189	0.0296343	0.725658	1.06309	1.13814	-1.07862	1.43518	-0.53006	0.653212	1.94405	-0.215874	-0.786292	1.31845	1.8077	-0.875975	-0.593458	1.76929	1.41904	0.482861	0.293641	0.209693	-0.233748	0.949448	-0.147218	0.268436	-1.39855	1.34832	2.21464	0.146005	0.870423	0.230979	-0.632882	-0.389419	0.741784	-1.24353	1.34937	-0.526767	-0.152792	1.15261	1.02146	0.633393	1.75384
P23	-0.764269	1.81749	0.596514	1.01682	0.467217	1.30027	0.722381	0.946586	1.09471	1.82922	-0.445814	0.0044044	0.415022	0.26869	-1.45759	2.4148	0.716903	1.0022	1.62263	0.870273	1.51681	-1.40236	-1.91734	0.237352	1.31249	-0.23049	0.597421	0.392442	-0.128913	2.08469	-0.474156	0.15046	-1.43644	1.50791	1.18058	-0.77042	-0.243674	0.771754	-1.65712	-1.33978	-2.40087	-0.38278	0.228376	-0.89626	1.32057	0.505559	-0.572538	0.470458	2.33191
P24	-0.0953687	0.898816	-0.00761768	0.579997	0.104002	1.26529	0.378231	-0.599513	-1.64813	-1.69978	0.469176	0.234023	-0.542028	-0.564462	-0.487578	-0.119254	0.131735	-0.501311	-1.05435	0.83595	0.0286452	0.503674	0.602633	0.780807	-0.106555	1.03061	-0.617053	0.510243	0.362063	1.02756	1.83261	0.616975	0.031361	-0.374968	-0.589089	-0.46026	-1.14266	-0.993691	-0.415612	-2.97842	0.577561	0.436314	0.427535	0.793611	-0.127324	0.299063	-0.699672	-0.909363	0.0799528
P25	0.00948259	0.60857	0.534261	1.46056	0.317434	-0.688723	0.940799	0.722495	0.15268	-0.210026	-1.8414	-0.282724	0.356334	0.804832	-0.0614333	0.175098	1.09596	-0.130195	1.29761	-0.350503	1.11909	-0.225741	-0.782245	-0.6517	0.451562	0.418353	0.737216	0.319138	0.369255	0.451719	-0.247233	-0.345772	-2.18293	0.177852	0.639039	-0.240702	0.407267	0.485822	-0.639283	-0.729002	-1.63196	0.260102	0.139547	-0.952847	1.2962	0.637204	0.182966	-0.46943	0.601302
P26	0.922096	-0.242602	-0.336298	-0.633188	-1.39189	-0.918046	1.14623	1.41888	-1.00131	0.538482	0.0721499	-0.353098	-0.43028	0.239944	-0.381464	-0.738903	0.676065	-0.748897	0.144875	0.434893	0.0984213	-0.696245	-0.772407	0.972331	-0.815044	0.448577	-0.320884	0.931068	-0.0587653	-0.535706	0.82613	1.02408	-0.446376	0.0988193	1.31147	0.986943	0.215936	0.278855	-0.933062	1.01704	-0.618983	-0.485352	0.336547	-0.584976	0.766998	0.831344	1.191	-0.237222	-0.384847
P27	-0.2275	-0.413147	-0.557816	0.339757	0.185312	0.314937	-0.753374	2.36204	-0.163441	-1.11521	-0.372196	-0.272316	0.595506	-0.492744	0.187916	-1.33802	-0.178459	1.54765	1.27024	-0.629744	-0.098601	-0.108615	-0.0838909	0.470515	0.193106	-1.51485	0.200784	0.603417	-0.325093	0.646719	0.179301	0.223882	0.636699	-0.385969	0.758558	-0.230851	0.405949	0.174736	-0.791512	0.209222	-0.586757	-0.760724	1.73853	-0.76366	-0.157791	0.703082	1.79657	-0.163275	0.0667155
P28	-0.0679573	-0.569345	0.13847	0.259433	0.376065	0.253087	1.06455	1.64376	0.199996	0.558709	-0.360292	-0.852477	0.927067	-0.510446	1.15016	0.898158	0.128805	0.43912	1.1204	0.699334	-0.0542967	1.00848	-0.354574	0.516743	0.339457	-0.663314	0.240262	0.548559	-0.525906	1.0702	0.344631	-0.0460376	-0.430377	0.332535	0.201138	0.54429	-0.270902	0.323382	-0.289686	-0.673366	-0.875592	0.571473	-0.708412	-0.61537	0.553194	0.454544	1.04629	-1.13601	1.28974
P29	1.25136	0.846846	-0.0912874	0.87108	1.35896	-0.0714448	0.515202	0.704672	-0.207399	-0.502648	0.224537	0.449456	0.018361	1.02582	0.196329	-0.259068	-0.0810269	2.30839	-0.0637299	1.20179	0.44153	-1.59817	-0.992121	0.719579	1.17633	-0.369205	-0.642551	1.55652	1.14606	0.0545939	-1.06521	-0.212606	-0.713657	0.648331	-0.106273	2.38567	0.523269	1.11345	0.685095	0.834161	-0.609885	-0.170252	-0.248905	-0.732684	-0.275744	0.474662	-0.6862	1.1903	-0.746148
P30	0.0670142	0.360331	1.3704	1.24002	0.666771	1.44699	1.1796	-1.19697	1.52652	0.740245	2.10505	-0.149534	0.957241	0.742167	-0.0278551	0.307075	0.396433	-0.23045	-0.53467	0.967928	1.67276	0.708558	-1.8581	0.10571	1.61899	-1.76514	0.861703	0.687261	0.674322	1.5395	-1.99027	-1.31729	-2.12584	0.593227	0.143338	0.506766	0.577389	1.50023	-0.152901	-0.0883576	0.013287	1.11947	0.710761	-0.17433	0.162407	-1.08147	0.812452	-0.748835	0.29325
P31	-1.40043	-0.56976	1.32544	1.3718	1.02792	0.266724	0.335418	1.3603	-0.833838	0.980516	-0.107552	0.660819	0.824717	-1.25215	-0.817027	0.68589	-1.23773	1.20582	0.233002	1.72791	-1.26152	-0.510408	2.27929	-2.07715	0.650469	-0.763707	0.995179	0.684682	-0.228412	1.17683	0.248384	-1.06679	0.164054	-1.50599	-0.0395152	-1.07786	-0.0417233	-0.01401	-0.955401	1.08297	0.690577	-0.239932	-0.735575	-0.292657	-0.946497	-0.713016	0.45944	-1.30969	0.42205
P32	-1.6735	0.495631	0.715425	0.389261	0.816686	0.957336	0.292546	0.760632	-0.472535	0.741447	-0.237689	-1.14703	0.230407	-0.757721	-0.728389	1.99374	-0.422099	0.634866	0.00745329	-1.07262	0.419893	-1.82544	-0.173596	0.469885	0.661131	-0.110331	0.415069	0.130805	0.00664132	0.638464	0.0418585	-0.0931768	-0.00462188	0.655119	-0.183953	-0.561812	0.605856	0.428579	-0.480789	-0.7831	-0.770518	-0.448274	-1.04365	-1.20382	-0.539019	-0.229229	-0.048325	-0.278997	0.827449
P33	1.21409	0.131468	0.838767	2.27839	1.53283	0.926214	1.51781	-0.363623	1.55033	0.787819	-1.48536	-1.22417	0.585921	1.69945	1.96549	1.73171	1.92633	0.570181	-0.0645587	1.65182	1.35825	-1.91828	-1.01179	1.53437	1.66449	-0.089463	0.0063155	1.06171	1.01567	0.20127	-0.494305	1.63337	-1.65568	2.30784	0.381774	-1.71809	0.679125	0.951525	-0.0194367	-0.621536	-1.14643	1.66963	0.957188	2.59189	-0.196128	0.662807	1.004	2.43964	0.736853
P34	1.45661	1.30605	1.21815	1.60556	1.13898	0.348912	0.624752	-0.525304	0.834309	0.818258	1.57684	-0.83357	-0.120164	1.82609	0.825333	0.0432636	0.25026	0.450323	0.086463	-0.174392	0.37028	-0.46785	-1.97533	0.977363	0.60834	-0.221033	1.77029	0.311049	1.23526	0.83767	-2.45938	0.295202	-0.880835	1.80944	-0.313523	2.65243	2.27493	0.489712	-0.246248	-1.2916	-1.07893	0.711756	1.24605	-1.23663	-0.847441	0.783975	1.711	1.80923	-0.884743
P35	-0.648192	-0.394896	-1.68191	0.501912	1.66796	-0.974081	0.0968504	0.482669	-0.789139	0.36066	-0.19237	0.362906	-0.492661	-0.0968406	0.0570588	-0.128363	-0.221892	-0.809293	-0.184403	-0.468426	0.841807	1.27456	1.68868	-0.964367	0.23092	-0.708455	0.702936	0.18685	0.652448	-0.798005	-0.593847	-0.0804727	-0.0998089	1.62695	-1.87265	-0.0274872	-0.754775	1.54276	0.454934	-1.17258	0.62824	1.55013	1.53084	1.9713	-0.788601	-0.0326319	-1.04128	0.304456	-1.20741
P36	1.56888	-1.38625	0.251631	0.096336	-0.937283	-0.050737	1.43551	-0.0524096	0.00515141	0.045932	0.484247	0.369613	1.01096	1.69376	2.08578	-0.755248	-0.309076	1.25681	1.19106	-1.35159	1.74126	-0.777446	-1.10569	1.57133	1.12193	-1.95188	-1.3181	1.55504	0.689015	0.848119	-1.47995	0.133711	-0.750179	1.81744	0.959306	-0.23476	0.323249	1.70669	0.726427	-1.35443	-0.10876	1.64666	0.501977	1.04119	-1.06782	0.529279	-0.24579	1.71624	-0.046888
P37	0.913109	0.351959	1.73313	0.52716	0.607136	-0.166348	0.181274	-0.733013	-0.654717	-0.103425	0.460395	-0.458264	-0.17269	0.833577	0.495744	-0.448151	0.646181	0.829888	-0.699279	-1.3872	0.192567	-0.118681	-0.556282	0.621991	0.568091	-1.00378	-0.775748	0.405428	0.86712	-0.483906	-1.44243	0.679336	0.689418	0.0846183	-0.303821	0.844588	0.664359	0.920433	0.682114	-1.57624	-0.863395	0.773332	-1.4095	-0.16572	-0.692207	0.543342	0.376285	0.804451	-0.912427
P38	-0.0853659	0.599368	0.241687	-0.363999	0.536344	-0.331827	1.9307	0.189573	-1.49162	1.10149	0.54486	-0.0804333	-0.29005	-0.142682	1.67327	-0.905458	-0.56526	-0.184857	-0.775366	-0.0817293	-0.460523	-0.264301	-1.09768	0.384156	-0.787701	0.309829	-0.00173819	0.949073	1.34817	-0.43147	-0.239415	0.780483	-0.842649	-0.227696	0.61218	-0.0113484	0.806264	0.644722	0.376821	-1.32446	-1.19728	-1.27014	0.970838	-1.76411	-0.242957	0.779569	1.78645	-0.272374	-0.181902
P39	-0.986828	-0.394682	1.13088	-0.729621	0.394191	1.16111	0.351864	-1.21139	0.342926	0.18465	-0.324171	-0.814031	1.59493	0.115251	1.67066	-1.23848	-1.2171	0.467443	-0.434162	-0.470609	0.999773	0.22662	0.247987	-0.0957999	-0.136791	-2.32223	-1.04286	1.67489	-0.374701	0.771502	-0.567168	-0.303731	1.81837	-0.288692	-0.422476	-0.718501	-0.452883	0.152614	0.947643	-1.00374	-0.13861	0.0352775	-1.8855	-0.402268	0.568033	0.456307	-0.446961	-1.14625	-0.172685
P40	0.374527	1.2783	1.64391	0.48637	1.27915	-1.07767	1.28618	0.449397	-0.160101	0.726205	-0.737977	-1.38931	0.334904	-0.841966	0.56878	0.670772	1.02172	1.20413	-0.131223	-1.80458	1.45862	1.19479	-0.594352	0.922347	0.528567	0.194143	0.543482	1.43768	-0.00815995	1.276	-0.0554446	0.24356	0.556404	0.440286	-0.905452	0.970606	0.291509	1.37749	1.43707	-1.78731	-1.32134	2.07352	-0.032676	0.884152	0.0649677	0.496872	0.90054	1.02455	1.17198
P41	0.131874	-0.469943	-0.171741	-0.827808	-0.479429	-1.35471	-3.92159	-2.32674	-1.08036	-0.412591	-1.03245	-0.655631	-0.108849	1.05227	0.385987	-0.779598	-0.656227	-1.21997	-0.119163	-0.696822	-0.166316	-0.532625	-0.870694	-0.384445	0.0634947	1.25372	-1.00171	-0.39912	1.41513	-1.90023	-0.650331	0.807413	0.399227	-0.466404	-0.458549	-0.833268	0.305629	-0.263778	0.256218	0.293016	0.388878	-0.284699	-0.0123167	0.943757	-1.05201	0.648669	-0.0736683	1.0572	-0.0899821
P42	-1.75238	-1.21683	-2.74885	0.322814	0.338185	-0.753097	-0.391507	-0.798087	-0.592968	1.17592	0.132439	-1.25707	0.339386	-0.632979	-1.88995	0.734715	0.554112	-0.903359	-1.52443	0.991609	-1.52838	1.64962	-0.369227	-1.37187	-0.340398	0.345431	1.3609	-1.01584	-0.249705	-0.897304	1.47997	0.115891	-1.6956	0.853128	2.08447	0.0741899	0.218254	0.818379	0.66866	0.696581	1.29194	1.44401	-0.161139	0.59435	2.48904	1.07931	0.488575	-0.558318	-0.581609
P43	-0.159856	-1.12442	1.20221	-1.24077	-2.02641	-1.09113	-0.230183	0.102689	-0.926374	-0.884788	0.491528	0.222907	-0.666652	0.036684	-0.736639	-1.59797	-0.622485	0.0984873	-0.217672	-0.260775	-1.01474	0.738353	1.03687	0.213889	-0.434554	-1.04408	0.648794	-0.832648	-0.209468	-1.36176	-0.93476	0.129556	1.72425	-1.32481	0.463616	-0.126022	0.614264	-0.820827	0.239531	0.556564	0.98087	-1.76453	0.330885	0.867929	0.120358	-0.0424743	0.931382	0.177451	0.0924357
P44	-0.717457	-0.984979	-1.63997	-0.787828	-0.563751	-0.515302	-1.26535	1.05092	0.852468	-1.43992	-0.632987	0.171885	-0.610258	-0.311623	0.503883	-2.06889	-0.424101	1.5585	0.276486	-1.48214	-0.719485	-1.62731	-0.335592	-1.84304	0.662067	1.21146	-1.2313	-1.03848	-3.96055	-3.82851	-0.478957	-0.107145	1.10638	-0.522246	-0.945028	0.346825	-0.221118	-0.97744	1.34281	0.282104	0.561582	0.679252	-0.986129	0.565598	-0.51203	0.0930116	-0.802871	0.543171	0.191759
P45	-1.31318	-1.26788	-0.915605	-1.11884	-1.7791	-1.13738	-1.0705	-0.674837	0.313895	-2.00582	-0.884151	0.815854	-1.74911	-2.19788	-0.397054	-0.520738	-1.05713	-0.814725	-0.257185	-1.14412	-1.89154	0.360428	0.732451	-0.859784	-2.8986	1.43825	-1.86025	-2.57414	-0.294594	-0.819625	0.826694	-0.780223	1.37443	-1.22023	-0.580241	-0.530946	-1.78027	-2.52028	0.250418	2.08466	0.0448077	-0.420337	-2.06651	0.85573	-0.932143	-0.479454	-0.421568	0.476404	-0.919593
P46	-1.14312	-1.34588	-0.0607735	-0.995961	-0.740853	-0.909002	-0.809691	-1.5272	-0.388981	-1.28507	0.508628	0.585935	-0.227643	-1.40018	0.295294	-1.02015	-1.04651	-1.03158	-1.13128	-1.03873	-1.21609	1.46408	0.477331	-1.57322	-1.99914	0.867658	-1.59293	-0.979801	-0.581442	-0.232961	0.68727	-0.690177	1.49787	-1.5529	-0.924066	-0.0109354	-2.17757	-1.72049	-0.341182	0.282988	-0.134231	-1.04207	-1.75081	0.748926	-1.07954	-2.42019	-0.0525164	-1.63608	-1.49438
P47	-0.89929	0.830377	-0.588912	0.267228	-0.595182	-0.0828042	-0.71045	-0.103924	0.819948	1.78714	-0.700444	1.88941	-0.656112	-1.7868	-1.80197	-0.769295	-0.68169	-0.886156	-0.746561	-0.0666578	-0.421783	-1.76623	0.1215	0.938406	0.181174	0.590219	1.45241	-0.886946	-0.880378	0.573539	0.782167	-0.361713	1.87113	0.675031	-0.690369	1.02563	-0.27872	-1.06097	0.401595	1.48978	-0.208766	1.28822	0.0417531	-0.716756	0.863155	0.0708472	-1.26897	0.418271	1.39905
P48	-0.951478	0.0761472	0.588828	-1.71837	-1.71148	-2.30801	-0.434361	-0.933813	-1.73926	-1.03325	-0.814983	0.77125	0.35389	-0.328812	-1.22959	-2.02072	-0.919517	-1.35705	1.41647	-0.638295	-0.184554	0.614488	0.239766	-0.364736	-1.88176	-0.37829	-0.40207	-1.381	-0.565605	-0.656726	-0.249762	0.0651197	1.13249	-0.769537	-0.773074	-0.468732	-0.612267	-0.792174	-0.85347	0.939054	0.41125	-0.688733	-0.419021	-0.0781823	-1.33807	-0.377956	-1.04769	0.440501	-1.70748
P49	-1.56591	-0.259949	-1.41303	-0.862463	-1.96903	-0.156557	0.235793	-1.79968	-1.19219	-1.55286	-0.792157	0.947539	-1.55104	-2.2052	-1.31495	-0.677356	-0.76036	-1.33484	-1.13235	-0.732211	-0.854313	0.319125	2.07535	-0.39001	-2.4209	1.72438	-0.658839	-2.29288	-0.412149	-0.251234	1.63838	-1.56626	0.888707	-1.43504	0.619805	-0.412694	-1.15115	-1.78849	0.70003	1.09024	1.63602	-1.34496	0.713719	0.673314	-0.528891	-3.9997	0.0627691	-0.747004	-0.490884
P50	-0.536901	-1.49797	-1.00044	-0.963313	-1.35662	-0.346725	0.0970936	-1.14843	-1.29198	-2.02745	-0.780372	-0.288691	0.564188	-0.530296	-0.670885	-0.271383	-0.847084	-0.0807466	-0.0653345	-0.806049	-0.828325	0.418919	0.947107	-0.149647	-1.33405	-0.972669	-0.956574	-1.17268	-0.0188423	-0.123309	1.51806	-0.526384	-1.15399	-1.37126	0.606674	-0.975377	-0.83466	-0.63806	-0.761321	-0.946423	-0.398041	-0.667251	0.38879	0.833352	-0.243494	-0.264923	0.843303	-0.874717	-1.59762
P51	-1.3678	-1.9385	-1.76393	-2.14057	-0.432727	-0.685731	-0.476816	-2.15901	1.58485	-2.71533	-1.19631	1.26653	-2.34127	-1.36138	-0.364868	-0.916008	-1.08713	-0.868357	-1.56493	-0.484262	-1.52332	-0.0569532	-0.551244	-0.248993	-1.54548	-0.176493	-2.15576	-2.00437	-0.0538714	-0.460386	0.162051	-2.51372	0.273521	-2.03723	-0.196655	-1.17955	-3.1448	-2.10534	0.753998	0.480061	-1.31768	-1.55439	-2.99014	0.357306	-1.55609	-1.28204	-1.04452	-2.02086	-2.05901
P52	0.317555	1.5178	-0.387828	0.877282	-0.159738	-3.23744	-0.320535	-1.22019	-2.47853	-0.205493	-1.78136	0.337301	-0.43242	-0.0910523	-1.30928	0.280483	1.80815	-1.13591	0.0833409	1.17591	1.24406	0.741203	0.44721	-0.146289	-0.629735	1.12978	1.04366	-0.385101	-0.226159	-0.289277	1.45205	-0.272699	-0.203423	-0.360662	-0.764606	-1.24965	0.840913	0.295704	-0.220651	0.647981	1.36047	0.250053	1.60783	0.896444	-0.378644	-0.12134	-0.660882	-2.12282	-1.55911
P53	-0.0605632	-1.14002	-0.525629	-0.832479	-1.22482	0.0575701	0.416918	-0.108172	0.0648126	-0.562675	-1.82379	0.0530493	-0.242462	-0.735801	-2.00397	-1.54804	-1.07451	-1.06475	-1.48947	-1.08422	-0.656729	0.605123	0.657491	-0.917803	-0.157524	-0.349436	0.22798	0.167643	-0.0429712	0.297688	-0.688811	-0.386574	0.27375	-0.29783	-0.618431	-1.9397	-0.764394	0.439906	-1.39976	-0.479068	0.661703	-1.0707	0.449885	-0.49854	-0.579825	-0.0724276	0.508321	0.0587804	-0.444734
P54	-1.1977	-2.08177	-0.674614	-2.1096	-0.769935	-0.968656	-0.747846	0.360967	-0.533833	-0.867609	-1.10321	1.9561	-1.25367	-0.56975	-1.19288	-1.14931	-0.995962	-1.40267	-1.49109	-0.454158	-0.933475	0.385784	0.00713161	-0.0119128	-0.442179	0.149462	-0.888771	-0.396167	-4.18045	-0.246386	0.446624	0.743419	1.13854	-0.302875	-2.24068	0.222756	-1.05033	-0.698068	-0.146347	1.62129	2.96632	-0.836732	-1.39632	0.447922	-0.76324	0.197283	-0.390257	-0.0964973	-0.515865
P55	-1.37673	-0.394391	-0.542943	0.00854867	0.0290581	0.274231	-0.382355	1.0557	-0.789518	0.168418	-0.0805068	1.93819	-1.3289	-0.606284	0.144286	1.20543	-1.1473	1.34426	0.132214	-1.04582	-0.365146	1.12006	0.737208	0.111993	0.276524	-0.567928	-0.85784	1.28509	-1.29884	-0.667962	-0.0434496	-1.82873	-0.275746	-1.15824	-0.93018	-0.410648	0.20365	0.231473	3.23802	1.43659	-1.17492	-2.57936	0.250202	-0.144143	-1.91539	0.212265	-0.786457	-0.129821	-0.319861
P56	-0.410437	-0.0971992	0.422507	-0.155091	-0.0957977	-0.218429	-0.833299	-0.38374	-1.41142	-0.390886	-0.0820209	-0.787572	-0.454459	0.703105	0.851585	-0.621157	-0.643695	-0.80417	-0.840096	-0.814998	-0.545546	1.50284	2.6529	0.193674	0.559037	0.947085	0.181364	0.404522	0.357645	0.0599402	0.351927	-0.318363	0.647462	-0.0593853	-1.55374	0.379147	0.157722	0.721647	0.241298	1.2382	-0.202015	0.109457	0.395125	-0.490793	-1.08899	0.782874	-0.782437	-0.953084	-0.0485002
P57	-1.52491	-1.56815	-2.05619	-0.716743	0.226679	0.0294495	-0.176349	-0.772164	-1.32706	-0.531653	-0.98616	-0.819987	-1.30593	-0.629168	-0.996499	-0.119355	0.294403	-0.360345	-0.762837	-0.0654095	0.264916	1.33118	1.13433	-0.952125	0.0114465	0.910881	-0.894738	0.661117	-0.42072	0.0713134	1.68749	-1.25523	0.105465	-0.0252721	-2.40726	-2.00692	-1.17426	0.480334	1.9501	0.277489	0.328999	-0.15798	-0.318063	0.991861	0.40229	-0.115381	-1.28545	-1.42784	-0.506179
P58	-0.994548	-0.0935415	-0.556494	-0.31049	0.0406561	0.341161	-0.0247587	0.113114	-1.72627	-0.474143	-0.790828	2.92343	-0.00261151	-0.684064	-0.424751	-0.35906	-0.551934	-1.34579	-2.06236	-0.783397	-0.279076	0.763073	1.12419	-2.32406	0.577188	2.3528	-0.680352	1.16214	0.0290935	0.964725	2.43291	-1.31381	0.324057	0.345539	-1.09098	0.0962382	-0.602734	-0.529937	0.422117	0.191704	1.25283	-0.483254	-1.89027	1.81729	-0.757013	-0.653052	-1.70885	-1.72363	0.172012
P59	0.161046	-0.504151	0.465911	0.040153	0.711694	1.67467	0.123202	0.127851	-0.423459	1.15752	0.508945	0.360472	1.11449	0.661207	0.765305	0.424384	-1.48124	1.8627	0.0654571	-0.381797	0.216165	1.0901	0.629948	0.463005	0.596082	0.0536753	-0.973268	0.560503	0.437925	-0.470896	-0.562956	0.509766	0.774657	-0.0936068	0.934688	-0.00791062	0.300042	0.702381	2.31053	-1.29123	0.522091	-0.3193	-0.251901	1.82044	-0.0326111	0.626382	-0.371226	-0.343867	1.45925
P60	0.125708	-0.89212	-1.92438	-0.0894328	-0.579013	-1.63986	-1.98757	-1.66948	-0.0417518	-0.192366	-0.288166	1.61498	-1.43619	-0.329648	-0.322119	0.118755	-0.26927	-1.80083	-0.109116	-1.68708	-0.0603079	2.34249	0.404567	-1.52049	0.066418	1.35742	-1.57881	0.33788	0.347253	-0.516032	0.824721	-1.13002	0.447246	0.518716	-1.12236	-2.56236	0.59517	-0.0765162	1.17636	-0.687943	1.22564	-0.725668	-2.08584	-0.336813	-1.23324	-3.9997	-2.22365	-0.607997	-1.02921
P61	-1.00161	0.161945	-0.576889	-0.919043	0.695935	-0.24642	-0.857814	-0.0288947	0.916431	-0.30417	-1.31029	2.42986	-1.09966	-1.37339	-0.324806	-0.125391	-0.546025	-0.830586	-1.11967	-0.642605	0.0422076	1.55872	-0.415169	-2.43372	1.29043	0.425884	0.531062	0.236058	-1.03785	-0.841858	1.01269	-1.96418	0.794558	0.200712	-0.165565	-0.0490547	-0.570463	0.827136	0.665322	-0.443614	3.53332	-1.11742	-1.55159	1.73881	0.550957	-1.30589	-1.16937	1.54813	-0.347856
P62	0.445145	-0.00610909	0.519899	-0.422872	-1.08404	1.06029	2.18848	1.62429	0.271985	0.748474	-0.0785736	0.0544865	0.112071	0.0833883	0.455645	0.771491	0.119219	0.835845	0.695694	0.958798	0.592832	-0.8307	0.428539	-1.09945	-0.412285	-0.584226	-0.181876	0.313924	0.745653	1.07681	-0.811503	0.910189	-0.282823	0.775391	-0.342067	0.702032	2.09703	1.77441	0.313791	1.10514	1.62131	0.130788	0.542398	-0.649427	1.24639	0.581085	-0.652557	0.727498	0.739977
P63	0.0205731	-0.733746	-1.82532	-1.03636	-1.78493	-0.356164	-0.68121	2.4465	-0.508923	-0.123554	1.56424	1.23263	-0.0120263	-1.50547	-0.834818	-0.552988	0.0992594	-0.441285	0.196983	1.07948	0.210456	0.856455	1.46333	-1.09183	0.00918469	1.79656	1.42853	-0.731707	-1.54319	-1.47456	-1.2939	-0.391704	1.73269	0.246441	-0.0955162	0.968963	-1.93343	0.555845	0.448818	1.65426	0.88713	-0.465249	-0.67029	1.5821	0.186897	-1.55984	-0.737424	0.308327	-0.284833
P64	1.0732	-0.444849	-0.713022	0.367639	0.752389	-1.52389	-0.0187161	0.104688	-1.74453	-0.635984	0.094906	1.16069	-0.16807	-0.137689	-0.528681	-1.81117	0.155398	-0.542618	-1.20284	-0.384457	-0.532225	1.04312	-0.427408	0.582043	-2.08241	0.0362835	-0.603566	0.679054	-0.572516	0.870483	-1.95678	-0.285406	1.18233	0.00307982	-1.08181	1.58833	-1.03999	1.14632	-1.5612	-1.68268	-0.0659586	-0.327694	-0.798092	0.830043	1.5326	-0.0527106	-0.724265	0.19237	-0.0343422
P65	0.264685	1.10502	-2.30607	1.10984	1.13328	0.657324	1.06786	-1.10984	0.0582841	-0.733865	1.69117	-0.162486	0.291411	1.18182	-0.106197	-0.145864	-0.581538	-0.0413631	1.69626	1.61104	0.442093	0.728002	-0.172279	0.637824	0.502383	-1.71006	1.63621	0.85165	-1.07287	0.0383862	0.024357	0.0871833	-1.56069	0.917394	0.602975	-3.70452	-0.28353	2.08723	0.206393	-3.02045	0.161954	0.190134	1.5657	-0.323091	0.635912	0.737819	-0.602419	0.642817	1.27247
P66	-1.52915	0.0495221	-0.241884	0.0833186	-1.17873	0.308379	-1.38785	-0.183588	-0.367066	0.0189965	-0.810844	-1.23209	-1.30288	-0.730803	-0.582422	-0.921865	-0.874905	-0.187427	0.280123	-1.17504	-1.45565	1.6105	0.407515	-0.640191	-1.06408	-0.254012	-1.11024	-0.473885	-0.762265	0.503048	-2.06855	-1.49751	0.60561	0.886826	-2.37502	-0.646643	-1.18808	1.06499	-0.575752	0.0241358	0.0210361	-0.531363	-0.655062	1.7186	-0.358182	-0.541925	-1.06586	1.55533	-0.387377
P67	0.482075	1.25528	1.58072	0.414151	0.197039	1.87347	0.820079	-0.491635	1.53772	0.336704	0.301802	-0.785007	-0.247719	0.11439	-0.916183	2.67611	-0.927865	1.18778	-0.252361	-1.24717	0.029029	0.0879202	-1.53816	0.125194	1.76012	0.201525	-0.117143	0.781783	-0.128532	1.36876	-2.02028	-0.608393	-0.136905	0.0401134	0.975815	-0.429587	1.35676	0.525075	-0.529719	-0.586061	-0.368563	0.224673	0.315631	0.240302	0.558492	0.755547	-1.56626	3.55808	-0.117137
P68	-0.536564	0.0806716	0.138407	-0.442698	0.509785	0.780813	1.02821	0.58449	0.257142	-0.63011	0.253047	0.243233	-0.308591	-0.520063	-0.835847	0.487613	0.950397	0.96546	-0.828495	0.746478	0.307957	1.92442	0.553744	0.503312	0.574627	-0.877856	-0.280181	1.38836	-0.760051	-0.904444	0.502743	0.115112	0.432996	-0.756418	-1.4032	1.4164	0.388648	0.0633396	-0.025861	1.40694	-0.0745978	-0.296951	0.794054	-0.310722	0.0672891	-0.709945	-0.719933	-0.00298681	0.348961
P69	-1.05439	-0.789384	0.666374	0.455446	1.03925	-0.353467	0.614838	-0.524824	-0.275832	0.341012	-0.00940038	0.884748	0.00263712	0.710727	-0.709836	0.450156	0.186896	-0.600897	-0.578538	-0.866054	-0.222351	1.94272	0.270752	-0.506967	0.331649	-0.0444805	-0.448267	-0.21415	0.820202	0.930016	-1.60708	-0.0665008	1.28053	0.936307	0.770469	-0.973429	-0.358094	0.558926	-1.39134	-2.64247	-0.59996	0.430764	-0.266433	-0.248855	1.56704	0.535992	0.337962	1.09063	-1.71905
P70	-0.0392218	-0.666846	-0.724236	0.147681	-0.485064	0.339868	2.60323	0.317864	1.08554	0.0506674	0.343879	-0.557129	-0.135513	0.723812	-1.07364	0.224514	-1.11036	1.11258	0.614794	-0.740444	-0.318247	0.704316	1.72143	-0.345374	1.15645	-1.53146	-0.149396	-0.336878	0.310908	-0.367102	-1.38251	0.243154	1.07762	-0.26122	0.931062	-0.771635	0.461206	0.6648	-1.43115	1.36143	0.750419	-0.609213	0.873321	-0.86922	1.81526	0.546529	-0.49192	0.0620512	0.457074
P71	0.245254	0.298354	-0.290364	0.126989	-0.120957	-0.631412	-0.354348	0.611845	-0.24927	-0.638672	1.29181	-0.465015	0.233323	0.0234168	-0.0247022	0.110554	-0.471038	-0.756832	-1.16534	-1.29701	-0.580642	0.760351	-0.0425187	0.387254	-0.44336	-0.00430432	0.340448	0.17627	0.48235	-0.951914	-0.963242	0.500496	0.737692	-0.405884	-0.677096	-0.0972005	-0.13344	0.344082	-0.952344	0.0879889	-0.433151	-0.0366795	-1.27129	0.337511	1.41058	0.444983	-0.122339	1.05094	0.931325
P72	0.820056	-0.729161	0.403203	0.986376	-0.00791077	-0.204446	-0.300621	-1.31216	0.339455	0.175001	-0.824294	-0.305314	-0.0193394	0.836304	-0.120851	0.612691	0.455377	0.539648	-0.2509	0.44254	-0.355624	1.88748	-0.160327	0.54438	0.550149	0.931142	-0.708139	0.214936	0.670997	-0.713137	0.278361	0.809612	-1.99456	-0.0853966	0.426095	0.589709	-0.472373	0.722695	-0.941684	0.932014	0.136364	0.184746	-0.621146	-0.30748	0.793969	0.782385	-0.556442	0.272687	0.496919
P73	-0.629145	0.528973	-1.2749	0.570988	0.84501	-0.119507	0.808973	-0.262051	-1.00942	0.811015	0.804735	0.60654	0.785556	0.47667	-0.307727	0.631038	1.27264	2.19158	1.96482	0.181227	1.42195	-1.05376	0.738885	0.549583	-1.29503	-1.52465	1.49968	1.25916	-0.0232364	-2.54722	0.975434	1.18501	-1.59538	-0.938094	-0.805081	0.00812347	-0.568812	2.17912	-0.665165	1.11175	0.832015	-0.253306	1.55514	-0.157547	-0.835394	-0.186069	-0.371655	-0.0206074	-0.838877
P74	-1.06191	-0.0523846	-1.08221	0.126665	0.749021	0.398856	1.05038	0.141224	-0.54066	-0.911476	0.0126823	0.971033	-0.736335	-0.48628	-0.613242	0.409388	0.151351	1.10093	2.18015	-0.792424	0.338215	2.07615	-0.0191497	0.0270841	-0.157122	-1.7551	0.925931	1.17316	-0.426168	-0.807067	0.531962	-0.76682	-1.35299	-1.5399	-1.09646	-1.51529	0.318638	1.49162	-1.02581	0.257826	-0.280512	-1.36422	1.62375	-0.831003	-0.469035	-0.124244	-1.15031	-0.808385	-0.433853
P75	-1.51917	0.312504	1.03712	0.564899	0.937312	-0.0977879	-0.972319	2.70446	-0.554668	0.696229	0.304777	0.925039	0.124735	-0.386158	-0.111617	0.707488	-0.22169	1.01115	1.02179	0.734435	0.679101	0.151341	0.968827	0.517061	0.524768	-0.668886	-0.368351	0.732361	-1.6136	0.57373	-1.08653	0.727674	-0.269101	-0.955302	-0.0527937	0.58183	0.333126	0.479227	2.37765	-0.730615	0.175961	1.76023	-0.643299	-0.272157	0.390695	-0.334841	0.616709	1.38099	0.602085
P76	0.513497	-0.971905	0.22813	0.393056	-0.0847048	0.821811	1.10186	-0.0557954	0.438712	-0.0755463	0.169051	-0.332064	0.025032	0.82731	2.22144	1.58767	2.01209	0.430169	0.569446	0.0527594	1.59912	0.357349	-0.0462641	1.25827	0.846978	0.386921	0.290068	-0.206582	-0.215063	-0.52718	1.1818	-0.235477	-0.261193	0.829524	0.918354	-0.704765	0.790762	1.23019	-0.0173416	-0.933434	-0.62496	-1.19942	0.784158	-0.684321	0.139544	-1.56698	1.14294	1.6702	0.302828
P77	2.00981	0.690826	0.528459	0.0975294	-0.122915	0.598741	0.152069	1.12739	0.762951	-1.12968	0.339585	0.451486	1.19357	0.106321	0.276697	-0.623684	0.465767	-0.4601	-0.200224	0.239509	0.865897	1.52397	-0.675664	1.57297	0.533867	-0.436099	-0.0338048	0.683163	-0.468793	0.500923	-0.137707	0.207509	-0.549229	1.12994	-0.259587	1.61408	0.798838	0.531633	0.327184	-0.981269	2.08658	1.18811	-0.529937	0.138826	1.17058	0.657741	-0.568451	0.648903	0.728071
P78	-0.459978	0.97885	-0.985024	1.60007	0.602335	0.316438	0.218129	-0.523184	0.736544	-0.839074	0.0772577	-0.00304162	0.565554	0.600257	-0.0130525	0.339	1.64053	-0.433318	0.278609	1.46678	0.260095	0.563567	0.197365	0.486214	1.65816	0.240046	-0.379203	0.135098	-0.0992343	1.08546	-0.284035	-0.076612	-0.669328	1.28268	0.495599	-1.52054	0.741827	1.64264	-0.0408148	-0.0314872	0.836475	0.345676	-0.82893	-0.900945	0.329149	0.382096	0.445807	0.137933	-0.376301
P79	-0.796839	-1.30453	-0.834393	-0.227679	-0.968045	-0.895019	-1.96528	-0.0260309	0.539891	0.931697	-0.577834	2.11309	-0.838719	-1.70216	-1.31523	0.188473	-0.220825	-0.049918	-0.519603	0.41907	0.0953022	0.862948	1.74676	-1.86427	0.621313	0.151406	1.0142	0.896144	-1.42796	1.55843	-0.553083	-1.04747	0.371328	-1.65542	0.253537	1.33127	-2.0383	0.458386	0.729728	1.60413	0.716418	-0.282651	0.59623	1.22509	-0.110308	-0.383771	0.133683	1.43121	-0.127509
P80	-1.1428	0.752835	0.140975	0.428192	-1.78374	-2.22228	-1.34943	-0.0391061	-2.26608	-1.5694	1.93929	1.08934	0.0450175	-1.47542	-0.649775	-0.206071	0.277764	-0.292837	0.279219	1.152	-0.750779	-0.52283	-0.266515	1.37186	-1.92612	-0.0175119	0.0255339	0.307156	-2.08341	-0.498079	-1.04202	0.370734	0.733496	0.778075	-1.5496	0.128479	-2.00451	0.0365992	0.352787	2.294	0.728267	0.63276	-1.49546	-0.105948	0.229714	-1.09634	-0.378019	2.54562	-3.2235
P81	-1.53552	-0.4341	-0.501453	-1.36064	-0.343135	0.671931	-0.574191	-0.561619	-0.424291	-1.71472	-1.82594	0.371758	-1.80292	-0.60238	-0.728962	0.350595	-1.13177	-0.0758928	-0.416455	-1.03556	-0.00127558	0.412082	-1.40238	-0.792637	0.144765	0.825723	-0.804753	0.948344	-0.374316	-0.864762	-0.332977	-1.97141	-0.570086	-1.22439	-0.0965076	-1.36463	-0.385615	0.533872	0.270065	0.130911	-0.11261	-0.871047	0.520669	-0.220233	-1.16825	-0.468766	-1.73476	1.65643	-0.223106
P82	-0.668141	1.21845	0.0163233	1.55916	1.2792	1.77087	1.19548	0.575276	0.88382	0.48773	2.29972	1.46318	0.780095	-0.820561	0.0267168	0.747019	2.27832	2.19109	0.858374	2.45135	0.620882	-0.48761	-1.17772	0.664557	1.40077	-1.87361	0.737274	-0.130532	-1.18773	1.41827	-0.262573	-0.0499223	1.16626	-0.742209	-1.97913	-0.281354	0.962657	0.378685	0.157811	0.413435	0.980646	0.65643	-1.12266	-0.405106	0.329467	0.476097	-0.901868	1.05111	0.525788
P83	0.46157	1.33674	0.661847	0.873733	0.458615	0.11349	-0.200739	1.13169	-0.456835	1.23104	-1.25523	-1.10735	-0.163436	0.832898	0.110138	0.992984	-1.04184	1.92697	0.587567	1.53965	-0.120883	-0.00124235	-0.429603	0.0468443	-0.376328	1.45726	0.396277	-0.584952	-0.523684	-0.193357	0.0263477	0.462345	-0.513686	1.12964	1.37939	0.44063	1.91352	0.565499	0.967049	1.11396	1.68082	1.35962	0.337835	-1.31342	-1.11851	0.161557	1.63664	0.27105	0.978908
P84	-0.239717	-1.12685	1.18576	-1.35284	-0.40977	-0.912595	-0.0360686	0.360863	-1.1244	-0.204142	0.778554	-0.79794	1.89993	0.168755	-0.833373	0.101863	-0.705307	-0.448205	-1.29221	0.568556	-0.991614	-0.327355	-1.9198	-0.120899	-1.22772	0.818768	-0.787187	-0.746079	0.795025	-0.473682	-0.418383	-0.156535	0.51392	0.658952	-0.257733	-0.135471	-0.0134197	-0.992544	-0.245515	-0.333753	0.98923	-1.11924	-0.562545	-0.404174	-0.13002	-0.150531	1.64619	-0.207129	-0.809171
P85	-0.921717	-0.960046	0.816954	-0.489571	-0.455779	-0.992781	-0.459612	-1.6409	-1.09531	-0.031358	-1.63754	-0.446743	-0.196526	-0.0288039	-0.0687755	1.69398	-0.401864	-1.04992	-0.368454	-0.300608	-1.94859	0.917416	-1.23108	-1.39996	-1.13445	1.86558	-1.17242	-1.08193	2.01356	-0.806088	0.673596	0.304799	-0.149296	-0.823597	0.281699	-0.868738	-0.693681	-1.44591	-1.54553	0.393243	-1.24488	0.906947	1.0677	0.245031	0.780926	0.224656	-0.482286	-0.147081	-1.84079
P86	0.5803	0.7025	-0.0407117	1.43038	0.462309	0.789825	-2.2639	1.0176	0.699804	0.961696	0.648014	-0.509422	0.6745	-1.29851	1.83389	-0.558616	1.59505	0.675147	1.98292	1.74468	1.23741	0.0982412	0.511519	0.0722416	-0.904072	-1.16492	1.48722	1.42946	0.0840772	-0.71599	0.0661697	0.0438157	-1.51236	-0.276986	-0.541606	0.731228	0.0865267	0.760535	-0.580941	-1.00348	-0.970432	-0.869107	0.596065	0.886419	0.350615	0.323192	0.846919	-0.799968	0.0805645
P87	0.161946	-0.851444	-0.0376193	-0.60775	-0.347616	0.408797	0.418548	0.8438	-0.0588279	-0.326266	0.957095	-0.000481875	-0.531757	-0.510083	-0.955896	-0.0170324	0.371396	-0.474794	-0.233309	-0.0921308	-0.278061	-0.785707	-0.561273	0.261229	0.0884691	0.160099	-0.666967	-0.118591	0.564652	0.344729	-0.171474	-0.80841	-0.0690941	-1.54437	0.0751197	-0.110552	0.593485	-0.566642	-0.956116	0.681995	-1.40066	-2.5112	0.892764	-0.745691	0.320058	-0.130237	0.13609	-0.506542	0.271265
P88	-0.362026	0.115602	0.361787	0.473497	-0.0621233	0.338747	0.0604422	1.65147	0.100446	-0.428154	-1.85571	-0.724918	0.330633	-0.353934	1.18878	-0.576448	-0.776807	-0.115889	1.08608	-0.145479	-0.222724	0.862837	-0.664373	-0.160184	0.534766	0.381229	-0.00185833	0.017753	1.0083	0.406251	-0.0830186	1.17597	-0.529983	-0.748997	0.535301	-0.266599	-0.261231	-0.234779	-0.868975	0.436626	-0.749441	-0.0969353	0.0227081	-1.0165	1.62311	0.306323	0.894132	-0.246284	1.16914
P89	0.0379167	0.0455721	0.0640488	0.521338	-0.160671	0.822339	0.144774	1.65288	0.377799	-0.342659	-1.32346	-0.823891	0.605241	-0.0115536	1.38779	-0.580006	-0.607229	-0.0268055	1.22392	-0.198527	0.368912	0.380021	-0.53905	-0.632283	0.640018	-0.417723	0.182664	-0.169564	1.3455	0.0114701	0.0187412	0.97336	-0.689907	-0.369832	0.514305	0.294659	0.0633992	0.0540945	-0.916788	0.449948	-0.963416	0.139553	-0.00126687	-1.03415	0.364098	0.45525	1.1773	-0.582146	1.51507
P90	-1.17872	-1.40553	0.899855	-0.158224	0.140958	2.07475	0.58135	0.873982	1.12864	1.48177	0.854095	-1.0103	1.71405	-0.575039	0.529703	-0.217995	-0.592994	1.77828	-0.894998	-1.81484	1.37907	-0.744112	-0.0835039	-1.30876	1.04012	-0.0177451	0.304806	-1.1779	-0.156253	1.10894	-0.410819	-1.18332	0.115388	-0.87656	3.07954	-1.97777	0.778619	0.0340938	-1.33311	-0.177848	-1.2937	-1.02783	0.0313782	-1.04266	-0.215677	0.212857	0.743766	-0.351083	0.406393
P91	0.184157	0.810188	-0.0804109	0.29038	-1.03264	0.131064	-1.91342	0.659925	0.0609417	-0.902762	0.161596	-0.113212	0.0317412	0.735065	0.151142	-0.372398	-0.163761	0.127835	-0.748135	0.0578975	-0.624476	-0.614229	-1.17924	0.327792	-0.638189	-1.46054	-0.038086	-0.688765	-0.0923793	0.512473	-0.787107	-0.421471	-0.0174562	-1.35216	-0.0202275	-1.74405	-0.152195	-1.5877	0.149529	-0.726217	-0.812895	0.654774	-0.728764	-0.787016	-0.49943	0.653986	0.479216	0.718217	-0.483164
P92	0.227805	-1.10531	-0.0119104	0.154032	-0.783404	-0.0966837	0.656129	0.964455	-0.212429	0.194873	0.282993	0.125183	1.10528	1.20268	0.647929	-0.426299	1.12252	0.0569014	0.624424	0.805007	0.191922	0.912716	0.436771	1.25776	-0.146283	-0.248877	0.395705	-0.293445	-0.298631	-1.18876	0.624513	0.295382	1.32716	0.126107	0.352188	0.260147	0.93145	0.424858	0.623039	1.32384	-1.02121	0.0301851	1.55637	-1.0516	-0.422415	-0.597925	0.0781459	-0.541799	0.477103
P93	-0.0267602	-0.844008	1.93484	-1.76768	-0.305029	-0.0826594	0.634815	0.49635	-1.35348	-0.69702	0.43101	0.33491	0.57317	0.584391	0.74896	0.383607	-1.38797	1.27161	0.770276	-0.494362	-2.00058	0.688322	1.58317	0.634451	-0.694736	-0.471508	-1.02692	1.62115	0.238382	-0.160701	0.894495	-0.344546	0.419565	-0.238611	1.1503	0.784887	1.1417	-0.483626	-0.285118	0.159239	-1.29698	-0.542824	0.96436	-0.690809	0.566847	0.740972	1.98459	-0.620219	-2.25146
P94	2.48538	1.27766	1.73978	1.83488	0.246455	0.21627	-1.057	0.599498	0.286864	0.565177	0.0139588	-0.4214	1.05268	0.728713	3.04482	-0.942818	0.881127	0.375884	0.450457	0.963437	1.00999	0.184987	-0.903746	0.319224	0.274196	-1.45282	-0.0536328	0.922228	1.15139	-0.641967	-0.866337	1.15446	-1.01274	0.694612	-0.160774	0.689695	0.846645	1.33881	-0.732673	-0.638879	-1.42362	0.501387	0.526235	-0.125122	0.04482	0.942909	1.52907	-1.0309	0.347321
P95	-1.06173	-0.933918	0.495493	-1.14256	-1.14799	-0.015585	-0.203381	-1.30353	-1.12426	-0.248784	-1.13394	-0.532582	-1.09374	-0.453264	-0.493646	-1.37958	-1.62012	0.699098	-1.85627	-1.8679	-1.98832	0.194826	1.75403	0.102286	-0.0476213	-0.329263	-1.36791	-2.56238	0.308227	-0.197575	-0.129623	-0.0233992	0.940334	-1.8723	-0.167775	-0.375107	0.00509395	-1.50631	-0.516692	1.3283	0.0630086	-1.90899	-0.885682	-0.809453	-1.06711	0.422678	0.248485	-0.524075	-0.91737
P96	1.05871	-0.23994	0.487882	-1.1455	-0.313655	-0.351127	-0.914008	-1.62105	-1.45716	-1.0072	-1.91146	-1.3226	-0.0676841	0.504303	0.166922	-0.673849	-0.688837	-1.84384	-1.79308	-0.585096	-0.0878952	-1.69537	-1.01065	0.0476671	-0.958367	0.779988	-1.69939	-1.38793	1.09095	-0.303462	-0.186232	-0.241261	-0.351545	-0.605647	0.787603	1.23264	-0.666531	-0.081263	-0.966721	-0.686772	-1.5104	0.444914	-0.630236	-0.0183069	-1.20584	-0.104586	1.49033	0.548987	-0.27887
P97	-0.0296912	2.00647	-0.312958	1.16199	1.94165	0.0193539	-0.0121006	-0.0294577	0.601799	0.00431147	0.226452	0.0429834	1.56781	-1.21569	-0.864792	-0.318896	0.33314	-0.487526	-0.0448264	2.04865	-0.248585	-1.84302	0.326336	0.460719	-0.876939	-0.196473	-0.126381	1.00464	-0.13288	-0.111956	-1.46919	-0.209462	-0.216876	0.49093	-1.04636	0.809086	-0.402796	0.946674	-0.752491	0.590236	1.01635	0.922747	-0.113468	-0.4858	-0.67155	-0.605242	-1.14404	0.0372275	0.20767
P98	-0.46205	1.06255	0.803572	-0.344061	0.497349	-1.98147	-1.22118	-0.625487	-0.160251	0.883885	-1.81639	1.39598	-0.724021	-0.254971	-0.378522	-1.33278	0.233938	-0.797482	0.0735006	-0.150978	0.30798	-1.30382	-0.602702	-0.0923709	1.31723	0.912557	-1.38696	1.12692	1.15336	1.25301	-1.14451	0.676314	1.3593	-0.950171	-0.135793	-0.212998	0.146038	0.12628	1.04878	-0.263241	-0.0444729	0.661746	-0.174887	2.00136	-0.00855617	0.591409	0.599545	0.167871	0.352537
P99	-0.0255939	-0.477676	-0.26096	-0.812031	-0.170978	-0.808009	1.60056	-0.399829	-1.02296	0.37447	0.558024	0.215365	-0.197933	-0.52543	-1.3753	-1.7284	-0.792904	-1.41674	-0.849333	0.299676	-1.4463	0.447813	2.62132	-1.03402	-0.341306	-1.39616	-1.116	-1.00574	-0.0980933	-0.295103	1.30421	0.868336	2.19588	-0.00741711	0.5278	-0.396666	1.91355	-0.290877	-0.135078	-0.751381	-0.128398	0.23945	-0.365476	1.41135	-0.445127	0.864146	-0.420727	-0.893054	-2.11669
P100	-1.29923	-1.44916	0.0794581	-0.609143	-1.57848	-0.821083	-1.04158	0.350587	-1.30015	-0.781876	-0.521153	2.39553	-1.6954	-1.11278	0.16006	-1.78135	-0.958382	-0.792067	0.680469	-0.540327	-0.847308	1.47378	-0.0889678	-1.11693	-0.753741	2.31027	-0.947273	0.123023	-0.689721	-0.608652	2.16634	-0.47528	0.1378	0.825232	-0.326306	0.946129	-0.462241	-1.6726	2.74209	0.323417	-0.252382	-2.43967	-0.897874	1.93612	-1.31105	-0.69495	0.319439	-0.751552	-1.87192
P101	-1.4142	-1.09992	-1.53672	-1.4373	-0.401689	-1.95624	-1.08656	-0.56281	-2.1553	-0.18768	-0.498085	1.3198	-2.01795	-1.92447	-1.31718	1.16923	-1.32471	-1.52888	-2.11206	-1.59972	-2.55517	1.35157	2.09441	-1.68426	-1.76278	2.72797	-1.61602	-1.68012	-0.270123	0.152288	-0.0870065	-1.48984	0.723663	-0.844916	-1.08167	0.332479	-2.26771	-2.29385	0.341595	-0.261606	-0.403682	-0.79704	-2.80012	0.611415	-0.433372	-5.51525	-0.584224	0.499038	-1.31555
P102	-0.0070261	-1.19546	-0.00952908	-1.44825	-1.06332	-1.46554	1.31845	-1.48893	-0.971606	-1.25145	-0.359413	-1.22086	-0.772323	-0.00177192	-0.312612	-0.958329	1.32154	-1.41349	-1.22113	-0.796263	-0.387966	-1.36767	-0.679415	-0.908719	-1.43787	-0.538775	-0.877776	-0.434288	1.46039	-1.66769	0.0989347	1.32631	0.637264	0.503362	-0.271733	1.471	-1.12975	0.149552	-0.851693	-0.162609	0.636884	0.211536	0.69425	-0.113103	-0.775854	-0.122283	-0.769386	-0.66366	-1.30693
P103	1.73307	1.58103	1.25111	0.670395	-0.969402	0.557358	-1.30909	-1.29099	0.902272	0.875234	0.0578693	-0.650265	-0.653053	-0.0902957	0.00242834	0.317751	0.408849	-0.0166239	-1.05848	-1.23053	-0.024395	-1.06782	-1.27031	1.14337	0.0850583	0.169583	-1.05333	0.250073	1.09082	-0.293645	-0.377365	0.447183	-1.83301	-0.143573	1.31113	-0.856207	0.416797	-0.839609	-0.654292	-0.419188	-1.09259	0.753275	0.850616	0.537378	-0.0625098	0.586782	0.297014	-0.22938	1.13245
P104	-1.16103	0.0788351	-0.881844	0.131977	0.0240028	0.857003	-0.0972316	0.259456	-0.177229	1.56437	-0.187129	-1.04817	-0.471793	-0.256522	1.8896	1.49544	-0.00176925	0.602838	-0.751248	-0.712078	-0.468921	-1.32008	-1.7267	-0.925172	0.156752	0.159333	-1.86138	-0.185908	0.719933	1.37488	-0.486776	-1.94066	0.0588771	-2.75992	0.429772	-1.03516	0.392326	-0.668499	-1.88706	-0.41335	-1.67582	-1.02174	0.452385	0.111041	-2.68242	0.0146445	-0.677669	0.606682	-0.152686
P105	-0.963568	-1.23613	0.0603807	-1.08796	-0.331282	0.292705	0.395318	-0.7522	0.504761	-0.711422	-1.231	2.20948	-1.28364	-0.466351	0.224625	0.730362	-1.50172	-0.265423	0.638869	-0.472941	-2.34604	-0.179039	0.814673	0.550147	0.579123	0.487091	-1.05834	0.0485648	-0.198249	-0.301495	0.541077	-1.0555	0.769996	0.457005	-0.619248	0.711328	-2.2897	-0.30492	-0.719311	-0.312795	-0.96041	-0.05246	-0.830289	1.45816	-1.29886	0.105741	-0.970554	-1.03226	-1.0243
P106	1.12824	1.69401	0.756679	0.66906	1.05844	1.63911	-0.952979	0.0205875	1.141	1.61432	0.860893	-1.11163	0.957913	1.50351	1.1482	-2.36007	0.402989	-0.724798	1.04577	0.609198	0.0995107	-0.943422	-0.699168	1.56404	0.442198	-0.651481	1.66391	-1.02489	0.675503	-1.20917	0.319193	0.486623	1.53844	0.254709	1.20272	-0.649131	0.588482	0.240428	1.32596	0.114062	-0.594862	1.21747	0.89631	0.00327515	0.737046	0.5099	0.288683	-0.061842	0.180117
P107	1.47535	1.92758	0.514345	2.01242	1.22883	0.460743	-1.31716	-1.02202	0.260731	-1.35134	-0.330587	-0.62252	0.849719	1.96287	1.40688	-0.468709	-0.860945	-0.00654776	-0.295479	1.91411	0.648764	-0.774151	-0.87508	0.529329	0.485589	0.0413561	0.431655	-0.00457605	1.59727	0.579134	0.246644	1.67022	-0.639491	1.94583	-0.631072	-0.963397	0.725265	0.338765	-0.138527	-1.55062	-0.245447	1.76425	-0.614015	-0.967133	-0.231599	1.29483	2.1198	-0.312836	1.31685
P108	-0.449766	0.96263	0.168288	1.61719	1.3473	-1.14751	-0.342731	-0.620173	-2.10587	-0.156278	-0.700043	1.26256	0.297849	0.707919	0.051705	0.271671	0.0675448	1.21459	0.544179	1.88342	-0.167003	0.0546801	-0.148273	1.01435	-1.39385	0.867245	-0.3395	0.405836	1.24616	0.891791	1.47677	0.537857	-1.2787	0.0551663	-1.28108	-1.03475	0.537981	0.370236	0.56999	0.914145	0.0657682	0.152964	0.42602	-0.96111	0.259969	0.852597	0.274137	-1.22419	-0.844058
P109	1.40334	0.357442	0.321265	2.43511	1.43248	1.64592	1.28277	-0.491304	1.46058	1.57451	0.938228	0.310454	2.11106	1.09217	2.80337	0.677671	-0.195314	0.229658	1.60648	-0.118061	1.06721	-1.61043	-0.0900623	1.72008	2.07109	-0.216396	2.14405	0.441214	0.929909	2.14718	0.462992	0.784723	0.272291	1.94504	1.95948	-0.14645	0.82021	0.275048	0.272581	0.213722	-0.144733	0.764312	1.28355	0.0818681	0.833117	0.809573	1.26667	0.523741	1.59466
P110	1.03519	0.517367	1.02913	1.1276	1.15584	0.90297	1.01536	-0.379873	1.09	-0.292203	1.70144	-0.271036	1.76586	1.25087	-1.27879	-0.175031	1.97684	0.33007	0.769105	0.458265	1.22739	0.0587628	-1.18818	0.524485	-0.818847	-0.479169	1.62281	1.68984	0.750576	1.6447	-0.54878	0.26013	-0.961668	1.31147	1.04017	0.774806	0.365428	-0.00184469	-0.210276	-0.315275	-0.179063	1.16811	0.602911	1.16618	0.68466	0.587879	-0.88876	-0.347205	0.169095
P111	1.61985	0.644674	1.26593	0.170556	-0.389293	1.25777	1.53365	-0.781435	1.46212	0.13598	-0.274771	-1.05297	0.213917	1.50087	-0.877803	0.829455	-0.0998209	0.597951	0.102281	-0.758621	-0.327719	-0.649009	0.35005	0.632992	1.16199	0.253943	0.389366	-0.12142	1.39712	1.0938	0.137816	0.816607	-0.984307	-0.977249	-0.497386	-0.429837	0.872312	-1.01865	-0.221797	-0.111716	0.013712	-0.147427	0.359904	0.03753	-1.09855	0.859202	-0.689285	-0.890625	0.760317
P112	2.20162	-0.65788	0.553234	0.0545417	0.324974	0.283873	0.690923	1.27984	0.701338	0.525926	-0.133157	-0.307475	1.19219	3.07028	0.499802	0.161107	-0.485983	-0.672723	1.24635	-0.1954	0.877512	-1.42025	-1.29414	0.696711	-0.0333936	0.294667	0.0370286	2.20939	1.44841	-0.383175	-0.29747	1.31561	-2.08231	-0.0908518	2.57109	0.843849	1.36424	0.19668	-0.913965	-0.335314	-1.22595	-1.12796	1.17207	-0.779329	-2.79247	0.335517	0.508819	-1.58235	0.618421
P113	-0.652331	-0.579853	-1.04129	-1.02786	-1.21869	-1.96355	-1.15477	-1.76888	-0.969093	-1.59557	-2.1653	-1.22329	-0.793603	-0.95588	-0.869536	-1.21573	1.08228	-1.85723	-1.21504	-1.369	0.797375	-0.772664	1.58963	-1.60094	-1.42934	0.905025	-0.0187672	-2.24144	-1.51547	-1.88777	1.32962	-1.9243	0.129029	0.184088	0.0181464	0.389305	-0.64001	-0.86718	0.871397	1.32949	1.06597	0.77909	-1.02963	1.29678	-2.21764	-0.281844	-1.0429	-0.685706	0.0859971
P114	0.683041	-0.138616	-0.559714	-0.690772	-0.222691	-0.127966	-0.180437	-0.380424	0.305059	-1.68082	-0.672021	-1.15253	-0.411973	1.45637	0.572199	-0.45121	-0.457552	-0.124737	-0.765481	0.441891	0.0922091	-0.59463	0.213367	1.70749	0.412915	0.249349	-0.981238	0.202362	0.505418	0.97858	1.15573	1.72184	-0.334513	-0.858179	-0.844284	1.44739	0.00554255	-1.9319	1.72404	0.333211	0.507485	-0.470028	-1.55095	-1.10265	-1.22444	0.168369	1.44556	-0.0789102	1.28333
P115	-0.797681	0.256395	2.04176	-0.432464	-0.518018	0.848881	0.443444	0.39012	1.18872	0.0618042	-0.400436	0.277859	-0.987775	-0.373481	-1.78899	0.841195	-0.398752	0.750753	0.920903	0.881885	-0.023467	-1.30541	-0.315158	0.338392	-0.903191	-1.81908	0.849811	-0.360645	-1.95922	0.839624	-0.193324	0.177129	0.798923	-0.459094	-0.572966	1.55415	0.376706	-1.88078	1.64445	-1.16277	0.636021	0.273521	0.15376	-1.51069	-0.466135	-0.523571	0.0550753	0.051689	0.736172
P116	-0.0655147	-0.0737104	0.0786562	-0.32236	-0.617593	0.709321	0.860607	0.919086	0.999075	-0.714773	-0.34147	-0.445524	-0.768641	0.489337	-0.644295	-0.399747	-0.477943	1.61257	1.06835	-0.833747	-0.473695	-0.210243	-0.420655	-0.147357	0.959598	-1.04941	-0.227868	-0.0561677	-0.897949	-0.43683	-0.0582738	-0.347709	0.025119	0.577283	1.19661	-1.21177	0.230485	-0.983218	0.998161	-1.17972	0.0919731	0.6426	0.451281	-0.429108	1.97222	-1.12324	-0.69121	-0.738448	0.578039
P117	0.0180813	-0.887905	0.529607	-0.711067	-0.121578	1.06351	-0.135615	-0.674053	0.637362	0.104946	0.717533	-0.531767	-0.081397	1.11455	-0.179758	0.125392	-0.69969	0.934163	-0.829624	-0.960334	1.30299	-0.1092	1.02198	-0.0437322	0.98591	0.610589	-0.138938	0.605568	0.920191	0.760327	-0.217271	1.33268	0.920197	-0.617351	-0.56405	-0.49008	0.35477	-0.242811	0.82149	-0.0856063	-0.463042	-2.52334	-0.42298	-0.579674	1.96966	0.874847	1.12632	-1.25631	0.224199
P118	-0.302236	-1.17853	-3.02509	-1.01924	2.86364	0.463889	0.601982	-0.975921	2.28264	2.54501	1.08284	-1.20275	-0.878473	-1.79895	0.552318	2.3693	1.02424	-1.39508	-1.2602	-0.619766	1.0982	-1.33645	-0.26944	-2.56113	2.26628	0.828499	2.35191	1.1571	-2.22333	2.12478	2.21631	-1.89172	-1.5438	1.69131	-1.9369	0.271476	-1.38135	-0.377348	-1.34339	0.279454	0.108359	0.0541107	3.2476	0.233364	1.27174	0.329076	-1.53489	-0.902883	-1.34248
P119	0.665032	3.35133	0.303647	1.34848	1.7338	-0.498407	0.17348	-0.665635	-0.363853	2.5069	0.295862	-0.870205	0.724427	0.232813	0.762311	2.17471	0.263902	1.35592	1.31371	-0.201194	1.0059	-1.23328	1.2614	0.72732	-1.5032	-0.788748	2.32195	-0.145955	0.015482	0.0988947	0.0853686	1.58343	-1.72891	1.75714	0.649984	0.137297	0.203278	0.788098	-0.065357	-0.188614	1.52191	2.51975	-0.484384	-0.988527	0.340208	0.488491	-0.961287	-0.997082	1.11179
P120	-0.937295	-1.06654	-0.712354	-0.194657	0.34837	-2.22168	-0.778068	-0.873592	-0.867586	0.0928975	0.0107681	2.49301	-1.27524	-0.445355	0.994382	-1.17108	-0.6581	-1.90148	-0.0473344	-0.329743	-0.719346	-0.326474	-0.538946	0.0577679	-1.02165	1.88701	0.365879	-1.37206	-0.687636	-0.598508	1.80842	-1.20439	0.763051	0.0622893	0.148985	-0.245045	-1.76655	-0.4956	0.51752	1.89198	2.44505	0.606736	0.247969	2.41918	-0.100529	0.148033	0.0597178	-1.24392	-0.0738664
P121	-0.631439	-0.763486	-1.15387	-0.725513	0.160176	-0.171262	-0.316683	-0.641614	-0.517827	0.31473	0.232356	-0.886968	-1.6488	-1.10615	-0.430757	-0.701407	-1.44619	-1.24627	-0.313398	-0.89856	-0.932209	0.110589	1.03734	-0.339796	0.271267	-1.17444	0.253426	1.79996	-1.74754	0.571894	2.96609	-0.246406	0.286614	-0.33657	0.195076	0.370896	-0.854436	-1.31125	2.03603	1.00645	-0.46288	-0.028883	-1.20703	-0.983327	-0.108406	-1.04677	0.244639	-0.341375	0.0958308
P122	0.963682	-0.862062	-0.304318	-1.02382	-0.992344	-0.473595	-0.765163	-0.191596	-0.267905	-1.66058	-1.21604	0.0776393	-0.800629	0.226006	-1.38529	-0.134394	-1.10613	0.010002	-0.639937	-0.216386	0.0388605	-0.442287	1.1606	0.467679	0.0385829	0.413076	-0.937075	-0.316527	0.0846576	-0.585869	0.625816	0.114629	0.924085	-0.522192	-1.08943	-0.10342	-0.816891	-0.344515	0.964097	0.161054	-0.0902601	0.0305124	-0.675269	2.46561	-0.826124	0.167284	0.561177	-1.78147	0.400938
P123	-1.01543	-1.04262	-2.32208	-1.68579	-2.14809	-0.00497987	-0.532374	0.201334	0.66419	-0.581094	1.15959	-0.480422	-0.513245	-1.96666	-1.00874	-0.338179	0.476025	-1.48395	-1.55743	0.359134	0.722475	-0.419937	-0.594203	-2.28802	0.335255	0.684637	0.211773	-1.3919	-0.573238	0.22422	0.250779	-2.48934	-0.194998	0.0134766	-0.737263	-0.413282	-0.22298	-1.29726	2.03627	-0.877576	-0.0346157	0.887205	-1.3745	-1.43054	-0.449065	-2.71326	-2.00894	-1.65485	0.982538
P124	-0.0729332	0.277096	1.1366	0.508742	-0.51134	-0.976278	1.01552	0.243171	0.360029	-0.416391	-0.00454578	-0.191569	0.513076	0.154722	-0.253993	-0.260077	-0.236759	-0.581087	-0.761268	-0.388201	-0.727782	-0.333096	0.129775	0.525298	-0.311691	-0.130791	-0.173261	-1.35798	-0.977221	-1.70866	0.864562	0.66537	-0.906732	1.57464	0.0467561	0.990517	-0.500363	-0.596099	0.859352	-0.321134	-0.831676	1.52097	-0.045657	1.34829	0.20338	0.58154	-0.0164118	-0.0767865	-0.429001
P125	0.866562	0.675977	-0.954119	1.01355	2.18107	-0.627838	0.634691	2.31673	0.233686	2.93551	1.77471	-0.429028	3.07537	0.97511	0.696435	1.40399	2.92683	-0.0612256	0.614918	1.27388	3.17752	0.740216	-0.126259	1.00284	0.273084	-0.26316	1.24423	0.0277989	-0.0619867	-0.624164	0.00296517	1.42951	-0.669349	2.12578	0.396383	-0.187208	1.71706	0.903583	-0.531447	-1.45809	0.934676	0.702787	1.14792	-0.756366	-0.181791	1.12823	2.62558	-0.546568	1.03394
P126	-0.847479	-0.924799	-0.960573	-1.83122	-1.43442	-1.76279	0.108077	-0.670967	-1.51185	-0.430197	-0.365961	0.0277569	-1.07851	-1.07565	1.08817	-1.12909	-0.720467	-1.27032	-0.193974	-0.949033	-0.618752	-0.0375106	1.32261	-1.21841	-1.26602	1.02491	-1.29959	-2.0775	-0.239166	0.49896	-0.234265	-1.00178	1.46165	-0.488478	-0.692989	1.56462	-0.833347	-1.39445	0.223629	-0.104973	-0.449242	-0.969173	-0.789646	0.949596	0.11532	-0.04006	-0.877682	-0.951978	-0.823334
P127	2.03444	0.119508	0.760321	-1.05494	-0.674757	0.613541	-0.266856	-1.50005	1.9366	0.159389	0.540201	-1.13365	0.363898	0.363336	-0.527427	-0.976951	1.94266	0.59974	-0.349672	-0.364223	0.638278	-0.865398	-0.932586	0.397268	1.03689	0.264194	1.07557	-1.17712	1.5142	-1.65065	-0.900842	0.635446	1.02938	-0.0812793	0.232623	-0.0650953	0.691401	-1.09801	-0.0555425	-0.533732	-0.717655	-0.645785	-0.514163	-0.598915	-0.406105	0.338333	-0.0860438	0.678694	1.47924
[truncated: 1,679 more columns]
