# Supplementary material for: PML-Regulated Mitochondrial Metabolism Enhances Chemosensitivity in Human Ovarian Cancers
Source: Cell Metab. 2019 Jan 8;29(1):156–173.e10. doi: 10.1016/j.cmet.2018.09.002 (PMC6331342; doi:10.1016/j.cmet.2018.09.002)
Supplement: Table S5. List of All Detected Metabolites Detected in High- and Low-OXPHOS HGSOCs from the Curie Cohort, Related to Figure 1 [file mmc4.xls]

## Sheet: CurieI_Metabolomic_data.txt
sampleID	Status OXPHOS	1,2-dipalmitoylglycerol	1,2-propanediol	1,3-dipalmitoylglycerol	1,5-anhydroglucitol (1,5-AG)	10-heptadecenoate (17:1n7)	10-nonadecenoate (19:1n9)	13-HODE + 9-HODE	13-methylmyristic acid	15-methylpalmitate (isobar with 2-methylpalmitate)	1-arachidonoylglycerophosphoethanolamine*	1-arachidonoylglycerophosphoinositol*	1-linoleoylglycerophosphocholine	1-oleoylglycerol (1-monoolein)	1-oleoylglycerophosphocholine	1-oleoylglycerophosphoethanolamine	1-palmitoylglycerophosphocholine	1-palmitoylglycerophosphoethanolamine	1-palmitoylglycerophosphoinositol*	1-palmitoylplasmenylethanolamine*	1-stearoylglycerol (1-monostearin)	1-stearoylglycerophosphocholine	1-stearoylglycerophosphoethanolamine	1-stearoylglycerophosphoinositol	2-aminoadipate	2-aminobutyrate	2-arachidonoylglycerophosphocholine*	2-arachidonoylglycerophosphoethanolamine*	2-arachidonoylglycerophosphoinositol*	2'-deoxyguanosine	2'-deoxyinosine	2-docosahexaenoylglycerophosphocholine*	2-docosahexaenoylglycerophosphoethanolamine*	2-docosapentaenoylglycerophosphoethanolamine*	2-ethylhexanoate (isobar with 2-propylpentanoate)	2-hydroxyacetaminophen sulfate*	2-hydroxybutyrate (AHB)	2-hydroxyglutarate	2-hydroxypalmitate	2-hydroxystearate	2-linoleoylglycerophosphocholine*	2-methylbutyroylcarnitine	2-methylmalonyl carnitine	2-oleoylglycerophosphocholine*	2-oleoylglycerophosphoethanolamine*	2-palmitoleoylglycerophosphocholine*	2-palmitoleoylglycerophosphoethanolamine*	2-palmitoylglycerol (2-monopalmitin)	2-palmitoylglycerophosphocholine*
P1	Low oxphos	1.1103	1.75184	1.91882	1.08499	0.942949	1.35446	1.36663	0.980516	0.954508	0.680044	1.1657	0.197459	0.425385	0.231217	1.30049	0.407165	0.604322	0.829301	0.571907	0.996028	0.340682	0.354453	1.0346	1.30588	0.975234	0.122264	0.353621	1.00889	0.835785	0.858506	0.410193	0.199723	0.089178	1.30118	1	1.04307	1.47928	0.538636	0.593637	0.314857	0.564762	0.565138	0.178255	1.01602	0.207155	0.25861	0.427462	0.162588
P10	Low oxphos	1.07773	42.3073	0.84845	1	2.32488	2.9475	11.1395	1.14562	2.44026	0.591265	1.13934	0.197459	2.29146	0.428641	1	0.165524	0.628394	0.874409	0.919096	1.01828	0.27156	0.427522	0.829742	0.956772	0.925427	0.073446	0.127312	0.593162	0.58666	0.735655	0.235792	0.188245	0.095933	0.824436	1	1.08581	0.741428	0.996959	1.14803	0.265659	1.14966	0.565138	0.077758	0.479655	0.237507	0.25861	1.69141	0.125586
P11	High oxphos	0.718835	1.29971	0.512333	0.477672	1.34427	1.27362	6.06436	1.1402	1.10619	2.88944	1.4714	5.97846	1.43205	4.98782	0.830038	6.6753	0.373997	0.493429	0.449715	0.890383	12.0885	3.11952	0.506914	2.48498	0.612233	24.2166	15.1888	2.47439	3.25091	1.80524	5.05203	7.25204	1.84179	1.16483	1	0.745552	2.22788	2.32657	7.13918	9.56545	2.18642	0.565138	5.90341	1.88431	1.64955	0.979604	0.427462	4.8954
P12	High oxphos	1.42227	0.395901	0.512333	1.04055	4.50579	6.73216	5.74714	1.66322	4.4212	0.597081	1.71847	0.197459	4.1434	0.464787	1.79656	0.510987	1.04967	2.14905	1.29839	1.14409	0.632215	0.438372	1.99484	1.99265	0.736492	0.356	0.463149	0.945631	1.04235	1.59191	0.478609	0.537998	0.089403	1.16765	1	0.98496	1.16493	0.930599	0.800549	0.51741	1.54	0.565138	0.30281	1.06693	0.321717	0.646386	1.25577	0.245832
P16	High oxphos	1.69785	1.01078	1.56359	0.662081	1.44196	1.78709	0.979026	1.22102	1.30015	0.99245	1.20151	3.18247	25.6788	6.90692	1.27893	11.6134	1.95545	2.07339	1.22208	1.22787	11.9608	4.55871	1.39488	0.746799	1.15856	9.54984	8.87071	1.46175	0.725231	0.920427	4.45913	11.3265	4.72309	0.814454	1	1.74885	1.89691	1.18206	0.933111	5.30013	2.32517	0.565138	4.36245	1.24659	4.27396	7.06053	0.427462	4.09179
P17	High oxphos	0.968194	3.05777	0.901338	0.448583	0.787996	0.991591	1.02097	1.0658	0.872605	0.798644	1.14175	0.938536	0.671645	1.68522	1.11069	1.2512	0.368439	0.829273	1.44528	1.23228	1.73506	0.68706	1.07385	0.901668	2.35629	2.2133	4.5303	1.91408	6.11835	4.44226	1.2113	5.16967	1.22713	1.29154	1	0.693259	0.563141	0.934509	0.688841	1.61447	1.27047	0.565138	1.08247	1.66522	0.458712	0.637039	0.427462	1.10923
P18	High oxphos	0.386852	0.708515	0.642789	0.856586	0.970809	1.17408	1.29971	0.817194	0.767303	1.18408	0.788011	2.73097	0.878406	4.53062	0.482764	3.75007	0.306579	0.670521	0.912806	1	5.43887	2.00969	0.798603	1.36495	0.867181	8.29531	6.01163	0.495048	2.8802	1.7333	2.91824	2.56022	2.61978	0.576819	1	0.928355	0.58532	3.44793	6.25133	6.70321	0.171378	0.565138	3.47309	0.742164	2.33453	1.42995	0.427462	4.39354
P19	Low oxphos	0.695141	0.648726	0.52917	1.10553	1.03708	1	0.971871	0.843513	1	0.937377	0.893111	0.197459	0.755547	0.475869	0.85025	0.177407	0.967903	1	0.771119	0.901396	0.212137	0.19022	1.39244	1.53904	1.37053	0.20696	0.311153	1.42725	1.0927	0.712959	0.618484	0.341671	0.089178	1.41331	1	1.53376	1.06316	0.802607	0.845169	0.400426	1.60511	0.565138	0.035673	1.06059	0.34582	0.25861	1	0.125586
P2	Low oxphos	0.952014	1.20286	0.977497	0.195466	1.93257	3.79011	2.394	1.29557	1.30601	0.95008	1.7268	2.89277	12.9767	4.81145	1.50453	3.30005	0.556284	0.737428	0.693315	1.15668	3.9687	1.79244	1.90004	3.5023	1.22448	2.60213	3.01596	1.65283	11.4289	9.18868	1.57546	2.49272	1.37585	0.574583	1	1.0592	1.34249	1.2071	1.00766	1.77408	1.57073	1.3275	2.18699	1.03876	1.98091	0.25861	0.427462	3.38156
P20	Low oxphos	1.93035	1.3913	1.53228	0.699431	1.27449	1.55605	1.08557	0.717921	0.852902	0.497647	1.11972	0.533868	6.45208	1.3571	1.56742	2.15426	1.6751	1.00615	1.07772	1.15311	1.0957	1.25944	1.21512	0.66512	1.75487	0.841235	0.821557	0.615704	1.22858	1.36576	0.996989	0.943252	0.354706	1.28328	1	2.47149	0.10736	1.61206	2.1166	0.438353	0.614969	0.565138	0.47864	0.602853	0.29551	0.427935	2.63605	0.573788
P21	High oxphos	1.82832	0.395901	0.994978	1.46525	1.34689	1.68684	2.71884	1.13499	1.46756	1	2.24339	1.07467	3.98037	2.68181	1.48134	2.97549	1.78958	3.09419	1	0.520318	3.57252	2.56708	3.06401	1.21629	1.82642	2.38528	3.48586	3.98009	13.0269	10.4809	2.74066	3.6001	1.68412	0.7537	1	1.62106	0.10736	0.922988	0.789512	1.82667	1	0.706789	2.84061	1.41762	1.39045	1.27322	0.427462	2.01177
P22	High oxphos	0.939505	0.425512	0.979772	0.825621	1	1.1618	0.797369	1.21962	1.10882	0.585851	2.15807	9.74079	2.12944	6.95939	2.13698	8.42237	1.525	1.73236	1.44562	1.11082	13.7353	5.33847	2.59296	1	1.08581	5.60271	5.25472	3.52094	4.36103	4.03041	6.20269	18.8873	9.79785	0.66254	1	0.683962	0.951453	0.506681	0.50886	11.589	0.975282	0.565138	4.6423	3.04191	2.50214	2.23438	0.427462	5.90476
P24	Low oxphos	1.74139	2.44344	1.91119	0.8912	1.64696	2.05696	0.647733	0.997873	1.33164	1.57106	4.44133	0.197459	0.650738	0.414019	4.52194	0.132671	3.30109	3.32922	4.80401	1.5155	0.597875	0.202434	4.08765	0.782463	1.12264	0.073446	0.083061	5.54847	2.39035	2.63102	0.235792	0.190656	0.089178	0.827242	1	1.24225	3.22011	0.744357	0.879418	0.731874	0.515897	0.565138	0.035673	3.50059	0.207155	0.25861	3.76067	0.191099
P25	High oxphos	2.0017	0.395901	1.4315	1.48945	1.19595	1	5.23205	0.933549	0.960395	1.17659	1.09635	0.197459	1.06767	0.267095	1.58708	0.466184	3.64166	1.99543	3.9095	0.958507	0.637085	0.120489	1.61056	1.54601	2.02169	0.358233	0.233268	0.880542	0.95459	0.713333	0.982651	0.288997	0.229468	0.765823	1	1.6224	0.10736	1.84605	1.253	1.9974	1.57815	0.565138	0.137239	2.03464	0.207155	0.25861	0.427462	0.41356
P26	Low oxphos	0.755362	1.36829	0.806147	0.553135	0.844856	0.771521	0.787886	0.822078	0.886378	1.19988	1	1.06146	0.523765	0.28371	1.39181	0.089176	1.13798	0.377652	1.36219	1	0.386047	0.179988	0.957094	0.616307	1.4422	0.073446	0.090787	1.08205	0.526224	0.751015	0.235792	0.088683	0.089178	0.647972	1	1.14093	1.40298	1.03532	1.7225	0.411479	1.77151	0.565138	0.035673	1.64968	0.207155	0.25861	0.427462	0.125586
P28	High oxphos	0.927534	1.21649	0.936577	1.30062	1.8742	1.48529	4.91324	0.965555	1.1289	0.996304	1.58562	3.54915	5.86647	3.59687	0.66161	5.96219	0.521742	0.838103	0.351486	0.520318	6.65788	2.95809	0.723598	0.826925	1.96931	16.2124	12.2441	1.40676	0.852598	0.732155	6.67664	13.669	4.34358	0.991534	1	4.14411	1.04855	1.33491	0.829909	9.78006	2.98823	0.565138	4.6248	1.16907	3.8408	3.64149	1.08126	5.97402
P29	High oxphos	0.932613	1.31601	0.777906	0.641706	0.676543	0.415374	1.21292	0.906804	0.814752	0.535182	0.666269	0.197459	0.741871	0.077241	1.29713	0.324352	1.40136	0.982322	1.23132	0.649802	0.363922	0.230388	0.880758	7.25418	0.736104	0.429311	0.292846	0.492797	0.838401	0.872355	0.819325	0.290274	0.089178	1.42024	1	0.997837	2.52341	0.751698	0.593515	0.460656	3.80556	0.565138	0.035673	0.286686	0.207155	0.25861	0.892888	0.125586
P3	High oxphos	2.22024	0.541474	2.12818	1.00281	1.10311	1.30934	4.39169	1.30058	1.35648	1.96597	2.03141	8.25279	1.89855	5.8669	0.574329	10.7584	1.09728	1.67602	0.826683	0.520318	13.6926	4.15947	1.55152	5.09542	2.27225	31.9495	16.2453	1.25378	1.50395	1.09784	22.7628	23.0982	10.0565	0.902058	1	1.0517	0.714935	1.54062	1.04011	13.5619	5.13814	0.565138	4.63098	0.440171	2.27651	1	0.427462	8.27557
P30	High oxphos	1.066	0.395901	0.731467	2.54248	0.542689	0.647343	1.02575	0.645749	1.08808	0.919977	0.292492	2.55126	1.1224	1.03676	1.04914	1.53168	1.63834	0.786901	2.95563	1.26273	2.1214	0.844413	1.7853	1.72955	0.565754	0.934509	1.27792	0.80135	0.666706	0.427843	1	1.66583	0.685199	0.669982	1	0.653646	0.555914	0.807396	0.838932	2.79571	4.00844	5.08207	0.635899	1.54292	0.519529	0.25861	0.427462	0.859452
P31	High oxphos	0.835429	0.52084	0.512333	0.942021	0.843507	0.607748	0.595573	1.04968	1.00213	0.912421	0.80279	0.597574	0.551658	1.20344	1.24806	0.973126	0.771036	1.04939	0.766315	0.520318	1	1.00595	1.0343	1.00612	1.55326	2.34681	2.65801	0.939389	0.957648	1.29863	0.589769	1.32112	0.439092	0.934151	1	2.41184	4.15272	2.40851	1.11921	2.25091	1.47365	0.629651	1.28052	1.82503	1.14609	3.34159	0.672469	0.71093
P34	High oxphos	1.03647	0.395901	1.51806	1.25483	0.713582	0.698411	4.70308	1.12011	0.890216	1.19171	1.32344	0.197459	0.343742	0.077241	1.12195	0.089665	1.95448	1.83222	1.4279	1.29	0.120566	0.120489	2.66964	2.01273	2.64657	0.073446	0.100896	1.32755	0.752398	0.832744	0.235792	0.088683	0.089178	1	1	2.89446	0.10736	2.14053	3.50101	0.14745	2.21252	0.565138	0.035673	1.78686	0.657265	0.25861	0.427462	0.125586
P36	High oxphos	1.89621	1.31381	1.65613	1.30091	1.44659	1.86413	8.13152	0.974174	1.05151	1.24252	2.24784	0.197459	5.37417	2.33216	5.03607	3.69624	6.00371	3.65096	1	1.02669	3.84145	3.22987	2.69441	6.34288	1.61914	0.988355	1.90695	4.34824	1.84968	2.05054	1.01031	1.05675	0.74972	0.746395	1	2.11077	5.85794	0.446266	0.993045	3.30136	4.18093	0.975711	2.00991	7.12792	1.03255	1.05417	1.93363	0.890773
P38	Low oxphos	1.10671	0.395901	1.14241	0.548706	1.23594	0.880592	2.93957	1.02715	0.925488	0.778098	2.55134	0.68476	1.87632	1.49674	0.832003	5.76767	2.70937	1.25335	1.01278	0.580469	2.53778	2.2637	0.877511	0.830887	0.424004	8.33253	7.46929	2.56034	0.915094	1.39093	3.1884	7.33985	2.3881	0.708448	1	0.602716	2.36971	0.7427	0.623082	2.13433	2.03259	0.565138	1.47617	0.993298	1.83317	2.17095	0.759101	3.37914
P4	High oxphos	1.47862	1.17847	1.18216	0.857118	0.837186	1.07886	3.19194	0.941004	0.766117	1.04025	0.803038	1.29884	2.66912	4.74213	1.03166	6.01604	0.863027	1.22852	0.926505	0.520318	4.7606	3.75365	0.811344	0.769304	1.00883	1.74576	3.1248	0.204575	1.19842	1.07784	2.30643	3.38102	1.41824	1.15958	1	1.37873	1	0.837258	0.227146	1.00493	0.743662	0.565138	3.01049	1	1.02038	0.714577	0.427462	2.07413
P40	High oxphos	1.18181	0.395901	1.28543	1.07478	1.40658	1.18989	1	1.41363	1.17064	0.674576	0.551411	1.04837	3.62477	3.42809	0.520338	3.38824	0.940355	1.34222	0.831613	1.23415	4.16932	1.33137	1.14306	4.6753	1.29075	2.31478	4.27365	0.650382	0.544679	0.700721	1.52691	3.62337	2.04894	1.37241	1	1.69536	1.36129	0.946817	1.43964	1.64477	3.16142	0.565138	3.0431	0.725889	3.45893	0.756789	0.427462	3.02699
P41	Low oxphos	0.854859	0.395901	1.07345	1.26231	1.27269	2.40201	0.97059	0.880396	2.05468	0.790228	1.12492	0.197459	0.801867	0.226398	0.531957	0.260978	1.17569	1.04231	0.965048	0.520318	0.497125	0.120489	1.26114	1.34345	0.800392	0.189614	0.089848	0.882527	0.663428	0.697399	0.235792	0.088683	0.089178	1.91193	1	0.544551	1.27094	0.329733	0.439523	0.951484	4.51915	1.12784	0.035673	1.01835	0.380368	0.25861	0.427462	0.275005
P42	High oxphos	1.66588	1.11347	1.68734	0.774619	1.35284	1.7061	9.53495	0.84852	1.32192	2.56189	0.438716	0.197459	0.535151	0.077241	1.70697	0.196006	3.17022	5.08312	2.4546	1.32221	0.120566	0.120489	2.61679	0.358981	0.338475	0.166724	0.145512	0.77431	0.543256	1.21681	0.235792	0.088683	0.089178	1.27793	1	0.480799	0.274593	2.45868	2.45875	0.752563	0.261456	0.565138	0.035673	1.28747	0.207155	0.25861	0.427462	0.125586
P43	Low oxphos	0.146483	1.47097	0.889169	0.481271	0.872401	1.14784	1.63755	1.29046	0.877519	1.03935	0.669162	0.918557	1.92189	2.38117	0.704316	4.55373	0.296751	0.450698	1.0853	0.520318	6.00055	1.74854	1	2.34498	1.92664	12.8107	9.27307	0.544944	0.422706	0.342993	3.25449	7.05315	1.68654	0.796463	1	1.59765	0.218974	2.98678	8.42408	2.22931	0.602475	0.840481	4.54042	0.998844	0.813448	0.804428	0.427462	3.28543
P44	Low oxphos	0.679775	4.42251	0.512333	0.613132	0.836824	0.964416	0.685983	0.916797	0.86288	0.615454	0.840463	0.807884	1.47649	1.31696	1	2.51339	0.427572	0.581576	1.24855	0.704813	1.0665	1.69599	0.471006	0.938906	1.67162	0.526402	1	0.204575	0.842502	1.10754	0.235792	0.848026	0.410568	1.30046	1	2.15715	0.939653	1.13337	0.839512	0.944539	7.3121	2.35367	1.08781	1.07851	1.03249	0.748142	0.427462	0.492246
P45	Low oxphos	0.763013	1.23568	1.15517	0.806928	1	0.930316	0.689755	0.781015	1.13034	1.0235	1.07503	0.197459	0.995543	0.341738	1.27156	0.34628	2.16044	1.47433	1.82656	1.59108	0.23539	0.299657	1.90596	0.716058	1.17676	0.281816	0.164948	1.0974	1.2592	1.32112	0.970045	0.340574	0.089178	2.76863	1	0.99894	4.91345	3.31196	1.68504	0.432665	1.32529	0.922083	0.062399	0.642247	0.207155	0.25861	0.998631	0.58099
P47	High oxphos	1.14775	0.983134	1.1847	1.08126	1.46176	0.90026	0.9661	1.05069	1.24438	1.14956	1.14686	0.197459	0.539327	0.252549	1.4667	0.335642	1.33077	0.954544	0.769583	0.520318	0.251365	0.120489	1	2.17406	1.64644	0.139651	0.122285	0.943758	0.881324	0.878895	0.235792	0.174504	0.089178	3.07332	1	1.12693	1.24243	1.48724	1.98096	0.14745	0.419007	1.16191	0.035673	1.88232	0.207155	0.25861	0.427462	0.125586
P49	Low oxphos	0.824199	2.9062	0.512333	1.21663	1.04998	1.08952	4.7147	0.814446	0.793545	0.907048	0.677435	1.00281	1.00446	0.388036	1.43866	0.537095	2.41215	0.683036	1.51018	0.675008	0.327848	0.120489	1.17885	0.951811	0.56322	0.311458	0.112713	0.807806	0.42734	0.667096	0.235792	0.088683	0.089178	2.41908	1	0.736276	0.10736	1.20698	1.07577	1.21025	1.2594	0.565138	0.21019	1.12472	0.207155	0.25861	0.427462	0.595737
P5	High oxphos	1.16654	0.958748	0.512333	0.639154	0.863407	0.948272	1.09064	0.829895	0.907902	1.33309	2.39861	2.12277	1.61038	2.58622	3.57572	2.57421	2.41461	1.79655	2.01946	1.20092	2.89034	2.78217	2.8436	1.0127	0.789555	2.36158	5.62884	2.16163	0.861223	0.679027	1.00301	3.49526	1.77426	0.903403	1	0.803791	0.632422	1.20121	1.19569	1.8099	0.746663	0.565138	0.891403	2.94372	0.705096	0.773396	0.427462	2.12234
P50	Low oxphos	0.735726	0.395901	1	0.195466	1.25971	1.46203	0.855556	1.15909	1.15191	1.024	1.55604	0.197459	0.193019	0.077241	1.03649	0.118195	1.90109	3.34601	1.19717	1.29456	0.120566	0.120489	2.97829	0.347974	0.40826	0.073446	0.098339	1.44767	1.07363	1.31066	0.235792	0.267189	0.089178	1.04697	1	0.888056	2.34103	1.36299	1.33276	0.14745	1.37079	1.60624	0.035673	0.91282	0.207155	0.25861	0.427462	0.125586
P51	Low oxphos	0.727247	1.41813	0.587907	0.506368	1.00096	0.750506	0.785287	0.749355	0.949179	0.690718	0.632775	0.197459	0.499844	0.698682	2.68627	1.38207	2.24607	1.53228	1.28432	0.916764	0.971991	0.994047	1.6694	2.06026	1.49825	0.502211	0.472229	0.588499	0.81453	2.06212	0.235792	0.256434	0.089178	2.22535	1	0.81606	0.463746	1	0.969976	0.280595	0.57026	0.565138	0.415172	1.26199	0.207155	0.25861	0.567711	0.201106
P52	Low oxphos	1.24815	1.98407	0.616897	0.668381	0.893915	0.938131	0.549483	0.810103	0.971443	0.802195	0.171504	0.637419	1.76211	2.00549	0.43453	4.72907	0.81334	0.876206	0.941455	0.520318	2.1672	1.67703	0.640372	0.67085	0.465644	0.722035	1.37087	0.292033	0.938958	0.702354	0.3634	1.27798	0.573805	0.812269	1	0.829465	2.02632	0.506582	0.240913	0.912254	4.62709	0.784717	1	0.552677	1.86498	1.0387	0.427462	1.04515
P53	Low oxphos	1.18329	0.989223	0.982643	1.59442	0.676533	0.430821	0.461492	0.837407	0.877221	0.682167	0.884113	1.1594	0.951347	1.75351	1.06348	3.47161	1.33406	1.69385	1.3017	0.520318	1.47193	0.845799	0.882647	0.419295	0.815862	3.54256	4.91381	0.850249	0.422706	0.367568	1.37891	2.93322	1	1	1	1.22425	1.42115	1.1103	1.03279	1.39131	0.592268	0.565138	0.999034	0.811193	0.791858	1.16019	0.427462	1.56945
P54	Low oxphos	0.655137	0.395901	0.512333	1.14817	1.1259	1.12309	0.901815	1.63084	1.1448	1.72334	2.31508	0.554608	1.57278	1.13492	0.976042	1.54051	1.05965	2.06992	1.22955	0.976478	1.53311	0.567972	1.79823	1.02784	1.51604	1.62839	2.18843	0.204575	0.608991	0.7024	0.652216	1.75158	0.651125	1.08575	1	3.49299	1.09744	1.45303	1.1077	0.647755	0.490629	0.565138	0.718086	0.770678	1.15489	0.25861	1	1.02497
P55	High oxphos	0.679118	0.841468	0.873185	1.21581	1.49528	1.06698	0.50702	1.01353	1.23967	0.904432	2.01722	2.45436	5.75692	3.94677	0.837098	5.12831	1.0321	1.30889	1.01233	1.07552	6.03047	2.44611	1.86799	0.715793	0.835974	21.3774	11.3189	3.45844	2.37416	1.30831	13.6947	10.951	3.29194	0.459866	1	1.26232	0.10736	1.22472	1.48918	3.51223	4.68748	0.565138	3.69855	0.968531	4.47206	0.887266	0.427462	4.5191
P56	Low oxphos	1.654	0.395901	0.571535	1.22961	3.52074	6.14138	2.07047	1.31999	3.67739	0.951597	5.14257	0.997187	34.4473	2.04381	2.19245	1.544	2.22975	1.82741	2.37929	1.65582	2.20547	1.71216	2.66743	0.800276	1.53219	1.06549	2.03169	3.28085	1.04541	1.35917	0.9134	1.78302	1.06317	0.876873	1	1.93362	3.48812	0.985717	1.1344	0.521973	1.69809	0.565138	1.55264	1.8744	0.94501	0.25861	1.46582	1.92054
P57	High oxphos	1.59037	0.523262	1.81858	1.1228	1.93927	4.47237	0.495467	1.21455	1.20156	1.00975	1.40245	0.58844	7.58903	0.978631	0.834547	0.822641	0.187847	0.364975	0.288192	1.22711	0.986032	0.630779	0.57483	0.613276	1.92389	4.14228	3.4105	0.991113	1.69162	2.6997	0.737577	1.18002	0.499346	1.03519	1	1.00249	1.45566	0.777739	1.19105	1.20926	0.154526	0.565138	1.00097	0.904273	0.967449	0.25861	5.14646	1.35151
P6	High oxphos	1.0681	0.685286	1.32311	0.698699	0.905688	0.707148	1.50003	1.19763	1.04921	1.14817	0.760869	0.750189	1	0.380872	0.684805	0.608325	0.905215	0.694157	0.404315	1.10529	0.99573	0.420375	0.944305	2.26738	2.18946	1.78886	1.7097	0.508286	2.1817	2.68894	1.3085	0.795638	0.210391	1.2918	1	1.13425	1.19008	0.962514	1.4928	0.732426	0.583893	0.565138	0.385621	0.766691	0.207155	0.25861	0.588598	0.354359
P60	High oxphos	1.62203	0.395901	1.22016	0.195466	1.0119	1.46771	0.445926	1.29828	1.25427	0.792941	2.48498	0.946589	0.901545	1.76753	0.735496	1.88624	0.419484	0.640978	0.710045	0.838662	1.40834	0.719905	0.854531	1.46433	8.00259	1.97831	2.10252	3.02527	1.57758	2.03561	1.62888	2.46026	1.57384	1.70434	1	2.47233	0.48945	0.877849	0.899366	1.1024	2.05306	0.565138	1.7704	0.839812	2.43944	1	0.427462	3.06059
P7	Low oxphos	1.49	0.395901	1.03419	1.60855	0.785986	0.61106	2.40005	0.850551	1	0.938301	0.900618	0.197459	0.979334	0.459964	1.02923	0.929937	1.11102	1.27789	1.57655	0.520318	0.521422	0.268688	0.675183	1.31658	0.864245	0.31357	0.64737	0.204575	1.20216	0.922157	0.235792	0.587506	0.089178	0.721476	1	0.504444	1.14425	1.13033	0.884956	0.792138	1.75205	1.40797	0.314986	1.44582	0.207155	0.25861	0.427462	0.33719
P9	High oxphos	1.27581	0.845313	1.06997	0.648557	1.43182	2.06671	2.16824	1.22734	1.26986	0.941783	2.59297	0.797262	1.70605	2.38854	1.18663	1.81029	0.597718	0.957695	1.33658	0.868757	1.94413	1	1.15641	0.858304	1	1.56896	3.78586	2.45362	1.57937	1.42537	1.71741	4.38371	1.29676	0.884958	1	1.93545	0.10736	0.301824	0.278578	1.15725	0.648911	1.27178	1.50321	1.05021	1.2654	0.682593	0.427462	1.5601
[truncated: 206 more columns]
